# Supplementary material for: 2-Hydroxy­imino-1-phenyl­ethanone thio­semicarbazone monohydrate
Source: Acta Crystallogr Sect E Struct Rep Online. 2008 Feb 22;64(Pt 3):o623–4. doi: 10.1107/S1600536808004947 (PMC2960784; doi:10.1107/S1600536808004947)
Supplement: Supplementary file 2 [file e-64-0o623-Isup2.hkl]

#
# h,k,l, Fo-squared, sigma(Fo-squared), Fc and phi(calc)
#
data_I
_shelx_title ' nursabah in C 1 2/c 1'
_shelx_refln_list_code          6
_shelx_F_calc_maximum      261.21
_exptl_crystal_F_000      1007.75
_reflns_d_resolution_high  0.6994
 
loop_
 _symmetry_equiv_pos_as_xyz
 'x, y, z'
 '-x, y, -z+1/2'
 'x+1/2, y+1/2, z'
 '-x+1/2, y+1/2, -z+1/2'
 '-x, -y, -z'
 'x, -y, z-1/2'
 '-x+1/2, -y+1/2, -z'
 'x+1/2, -y+1/2, z-1/2'
 
_cell_length_a    28.5615
_cell_length_b     4.6805
_cell_length_c    22.0977
_cell_angle_alpha  90.000
_cell_angle_beta  127.240
_cell_angle_gamma  90.000
 
loop_
 _refln_index_h
 _refln_index_k
 _refln_index_l
 _refln_F_squared_meas
 _refln_F_squared_sigma
 _refln_F_calc
 _refln_phase_calc
4 0 0 23455.32 592.14 162.53 180.0
6 0 0 42153.05 1051.37 212.19 180.0
8 0 0 92.39 6.64 9.48 0.0
10 0 0 2049.96 75.86 46.62 0.0
12 0 0 4500.91 150.49 70.65 0.0
14 0 0 22.00 5.45 4.42 0.0
16 0 0 59.53 12.05 9.09 180.0
18 0 0 2142.16 125.15 45.13 180.0
20 0 0 63.22 12.29 7.90 180.0
22 0 0 14.28 9.68 2.24 0.0
24 0 0 0.00 13.93 1.36 180.0
26 0 0 0.00 9.92 1.81 0.0
28 0 0 68.46 19.75 4.95 180.0
30 0 0 4.24 18.45 0.65 0.0
32 0 0 0.00 10.20 0.19 0.0
1 1 0 4683.31 99.64 68.67 180.0
3 1 0 805.78 21.35 29.30 0.0
5 1 0 71.36 4.53 8.03 0.0
7 1 0 299.61 10.11 17.00 0.0
9 1 0 3813.93 74.61 60.04 180.0
11 1 0 1426.11 50.33 37.60 180.0
13 1 0 683.65 23.60 25.52 0.0
15 1 0 192.83 12.82 14.60 0.0
17 1 0 40.99 5.49 6.39 0.0
19 1 0 55.49 7.46 7.90 0.0
21 1 0 17.35 8.34 0.47 180.0
23 1 0 31.49 6.91 5.02 180.0
25 1 0 84.10 13.59 8.21 0.0
27 1 0 12.09 13.77 2.63 180.0
29 1 0 4.77 5.88 0.56 0.0
31 1 0 17.86 21.51 1.07 180.0
0 2 0 1638.76 74.86 41.67 180.0
2 2 0 30.47 6.70 6.50 180.0
4 2 0 3.92 2.69 0.61 0.0
6 2 0 205.27 8.39 14.02 180.0
8 2 0 384.30 14.09 20.25 0.0
10 2 0 1883.90 46.93 43.12 180.0
12 2 0 16.12 5.59 1.17 0.0
14 2 0 30.05 5.51 4.73 180.0
16 2 0 728.33 32.93 26.87 0.0
18 2 0 225.76 20.06 14.10 0.0
20 2 0 3.65 6.98 0.39 180.0
22 2 0 87.27 14.23 7.15 180.0
24 2 0 120.05 18.76 11.70 180.0
26 2 0 0.00 12.43 0.84 180.0
28 2 0 160.84 27.68 13.42 0.0
30 2 0 0.00 8.16 1.45 0.0
1 3 0 632.35 40.48 24.45 0.0
3 3 0 6.82 8.78 3.87 180.0
5 3 0 197.93 14.98 13.61 0.0
7 3 0 324.72 23.08 18.56 180.0
9 3 0 445.87 25.45 20.99 0.0
11 3 0 17.15 4.80 4.21 0.0
13 3 0 417.48 24.44 20.48 0.0
15 3 0 210.51 15.76 15.82 180.0
17 3 0 271.46 26.94 18.34 180.0
19 3 0 299.41 33.12 17.82 180.0
21 3 0 110.28 18.69 11.32 0.0
23 3 0 25.11 9.66 7.05 0.0
25 3 0 0.00 9.08 1.34 180.0
27 3 0 1.94 13.83 3.65 180.0
29 3 0 30.42 15.07 0.55 180.0
0 4 0 21.09 14.27 2.26 0.0
2 4 0 5.65 7.10 1.27 0.0
4 4 0 73.74 10.93 7.24 180.0
6 4 0 4.49 4.76 2.19 180.0
8 4 0 77.38 13.70 9.11 180.0
10 4 0 5.68 5.97 0.83 0.0
12 4 0 1.91 7.04 0.11 180.0
14 4 0 76.52 12.65 10.38 0.0
16 4 0 15.30 6.85 3.68 0.0
18 4 0 0.00 9.16 2.44 180.0
20 4 0 10.37 8.71 3.08 180.0
22 4 0 62.05 11.83 7.87 180.0
24 4 0 25.23 13.02 5.03 0.0
26 4 0 30.94 15.13 7.33 0.0
1 5 0 11.11 9.56 2.02 180.0
3 5 0 129.44 15.66 10.17 180.0
5 5 0 57.58 11.69 6.31 0.0
7 5 0 150.57 22.84 12.52 0.0
9 5 0 11.54 8.34 1.42 180.0
11 5 0 59.15 37.93 5.98 180.0
13 5 0 3.22 15.19 3.45 180.0
15 5 0 9.29 14.36 2.68 0.0
17 5 0 32.97 20.10 3.22 0.0
19 5 0 11.35 17.10 1.82 180.0
21 5 0 0.00 10.98 1.04 0.0
0 6 0 19.19 11.32 2.02 0.0
2 6 0 35.23 9.26 5.01 0.0
4 6 0 0.00 7.16 0.94 180.0
6 6 0 2.20 10.92 5.07 180.0
8 6 0 25.55 40.77 0.06 0.0
10 6 0 7.18 17.73 0.87 0.0
12 6 0 2.22 14.10 1.54 0.0
14 6 0 6.03 14.44 0.39 0.0
-31 1 1 14.58 9.44 1.17 180.0
-29 1 1 24.50 10.59 5.83 0.0
-27 1 1 135.99 19.14 12.48 0.0
-25 1 1 15.61 7.89 1.97 0.0
-23 1 1 52.08 12.18 6.32 180.0
-21 1 1 1292.98 50.77 34.17 180.0
-19 1 1 24.00 5.86 3.99 0.0
-17 1 1 0.75 4.20 0.77 180.0
-15 1 1 1157.60 43.32 34.59 0.0
-13 1 1 1098.76 37.15 30.56 180.0
-11 1 1 3880.11 88.27 61.43 180.0
-9 1 1 167.89 6.89 14.55 180.0
-7 1 1 4338.53 81.36 66.53 0.0
-5 1 1 15220.88 306.40 123.79 180.0
-3 1 1 12337.18 225.17 114.30 0.0
-1 1 1 1273.86 37.55 36.77 0.0
1 1 1 2571.46 79.96 51.33 180.0
3 1 1 1527.89 38.72 36.97 180.0
5 1 1 85.38 4.47 9.53 0.0
7 1 1 30302.79 549.58 174.13 0.0
9 1 1 296.80 8.50 19.50 0.0
11 1 1 216.14 8.76 15.68 0.0
13 1 1 640.97 28.19 25.53 180.0
15 1 1 1191.56 49.19 33.42 180.0
17 1 1 80.07 10.26 9.35 0.0
19 1 1 117.04 12.93 9.92 0.0
21 1 1 69.64 6.71 8.68 0.0
23 1 1 0.00 5.82 2.67 0.0
25 1 1 134.40 19.02 11.18 180.0
27 1 1 86.26 13.61 9.96 180.0
29 1 1 0.00 8.70 1.78 0.0
31 1 1 23.68 12.97 3.12 0.0
-30 2 1 4.96 10.10 2.76 180.0
-28 2 1 0.00 8.01 0.64 0.0
-26 2 1 38.37 10.59 5.59 0.0
-24 2 1 37.51 8.81 5.66 180.0
-22 2 1 61.40 12.63 4.95 0.0
-20 2 1 3.24 5.84 1.18 180.0
-18 2 1 152.18 18.35 14.35 0.0
-16 2 1 69.20 8.90 7.44 180.0
-14 2 1 35.26 7.12 4.40 180.0
-12 2 1 282.51 20.13 16.75 0.0
-10 2 1 1159.42 39.17 32.93 0.0
-8 2 1 1475.69 75.41 39.15 0.0
-6 2 1 176.85 7.78 13.51 0.0
-4 2 1 2101.57 58.22 47.34 180.0
-2 2 1 4974.75 106.10 70.05 180.0
0 2 1 18.96 4.91 3.46 180.0
2 2 1 175.60 9.17 12.78 180.0
4 2 1 3700.00 71.79 57.73 0.0
6 2 1 127.51 7.02 10.88 180.0
8 2 1 7388.47 180.44 82.65 180.0
10 2 1 9.76 4.40 0.82 180.0
12 2 1 24.92 5.94 4.26 180.0
14 2 1 463.09 26.25 20.43 0.0
16 2 1 36.46 5.59 4.73 180.0
18 2 1 1.96 4.70 0.88 180.0
20 2 1 455.33 38.66 20.23 180.0
22 2 1 50.43 9.63 7.04 0.0
24 2 1 72.86 12.61 8.60 0.0
26 2 1 161.41 30.10 13.39 0.0
28 2 1 9.29 12.01 3.95 180.0
30 2 1 16.46 11.06 3.75 180.0
-29 3 1 8.26 12.12 0.50 180.0
-27 3 1 36.24 13.33 5.15 180.0
-25 3 1 23.28 6.93 1.14 180.0
-23 3 1 22.15 6.70 4.83 0.0
-21 3 1 15.86 6.76 4.52 0.0
-19 3 1 20.50 7.17 3.55 180.0
-17 3 1 399.62 47.58 20.61 180.0
-15 3 1 159.57 18.01 14.05 0.0
-13 3 1 212.02 19.54 15.38 180.0
-11 3 1 425.87 22.94 20.47 0.0
-9 3 1 89.47 7.11 8.93 0.0
-7 3 1 26.81 6.02 4.38 0.0
-5 3 1 458.96 35.97 20.69 180.0
-3 3 1 145.45 13.70 10.30 180.0
-1 3 1 116.58 12.30 10.31 180.0
1 3 1 1076.80 49.48 31.89 0.0
3 3 1 78.29 9.01 9.33 0.0
5 3 1 33.65 6.48 6.40 0.0
7 3 1 536.49 24.55 22.58 180.0
9 3 1 12.54 3.33 3.52 180.0
11 3 1 25.18 5.42 5.46 180.0
13 3 1 517.72 22.15 23.28 0.0
15 3 1 41.08 8.60 7.48 0.0
17 3 1 121.80 10.87 12.59 180.0
19 3 1 6.53 7.50 2.91 180.0
21 3 1 8.97 12.02 0.98 180.0
23 3 1 0.00 8.18 0.04 0.0
25 3 1 31.82 15.32 4.37 0.0
27 3 1 0.00 9.36 0.24 180.0
-26 4 1 0.00 10.76 0.11 0.0
-24 4 1 12.81 13.37 1.13 180.0
-22 4 1 20.85 14.58 3.74 180.0
-20 4 1 34.42 9.16 5.20 180.0
-18 4 1 5.06 7.42 0.98 0.0
-16 4 1 59.74 12.13 7.62 0.0
-14 4 1 7.69 5.31 2.95 0.0
-12 4 1 11.65 5.07 1.30 180.0
-10 4 1 124.62 15.80 11.63 180.0
-8 4 1 626.47 39.23 25.20 180.0
-6 4 1 98.84 12.34 9.72 0.0
-4 4 1 86.73 11.25 9.46 0.0
-2 4 1 489.79 27.80 21.32 0.0
0 4 1 76.82 9.30 9.35 180.0
2 4 1 8.03 6.27 2.00 0.0
4 4 1 120.00 16.87 10.79 180.0
6 4 1 32.68 7.77 5.33 0.0
8 4 1 16.90 6.93 2.84 0.0
10 4 1 336.99 31.74 19.54 0.0
12 4 1 10.48 6.47 2.69 180.0
14 4 1 64.43 10.19 9.15 180.0
16 4 1 21.09 8.62 5.39 180.0
18 4 1 23.22 12.44 4.80 0.0
20 4 1 23.81 14.06 6.17 0.0
22 4 1 12.90 8.19 1.50 180.0
24 4 1 41.92 16.37 7.63 180.0
-21 5 1 5.13 13.92 1.86 180.0
-19 5 1 9.52 35.57 0.72 0.0
-17 5 1 35.18 13.37 2.92 0.0
-15 5 1 25.10 13.60 4.38 0.0
-13 5 1 26.36 15.49 4.29 0.0
-11 5 1 40.26 13.65 6.24 180.0
-9 5 1 21.06 12.42 2.97 180.0
-7 5 1 0.00 5.90 0.93 0.0
-5 5 1 13.92 5.49 2.02 180.0
-3 5 1 188.41 19.03 11.88 0.0
-1 5 1 11.88 8.44 1.29 180.0
1 5 1 0.00 6.84 2.74 180.0
3 5 1 89.25 13.85 8.12 180.0
5 5 1 15.65 8.23 0.36 0.0
7 5 1 13.22 6.70 2.45 180.0
9 5 1 13.40 10.77 4.26 180.0
11 5 1 4.87 14.93 1.80 180.0
13 5 1 16.02 12.72 5.24 0.0
15 5 1 10.80 13.17 1.38 180.0
17 5 1 21.87 10.46 1.88 0.0
19 5 1 10.74 9.75 2.50 180.0
-14 6 1 4.48 16.97 0.93 180.0
-12 6 1 0.00 12.80 1.91 180.0
-10 6 1 0.00 16.09 3.33 0.0
-8 6 1 22.69 15.21 3.49 0.0
-6 6 1 13.37 6.09 5.93 180.0
-4 6 1 35.54 10.05 6.55 180.0
-2 6 1 21.37 7.06 6.20 0.0
0 6 1 21.42 10.71 6.68 0.0
2 6 1 12.61 9.99 0.04 180.0
4 6 1 0.97 6.20 4.24 180.0
6 6 1 6.39 13.72 0.02 0.0
8 6 1 7.57 9.33 1.00 180.0
10 6 1 0.00 24.50 0.35 180.0
12 6 1 0.00 15.67 1.12 0.0
-34 0 2 3.86 8.85 1.00 180.0
-32 0 2 0.61 19.12 0.03 180.0
-30 0 2 71.71 26.63 10.17 180.0
-28 0 2 17.71 7.97 2.29 0.0
-26 0 2 1.29 7.27 2.36 180.0
-24 0 2 359.01 62.32 19.58 0.0
-22 0 2 277.93 29.57 15.95 180.0
-20 0 2 32.18 8.33 5.31 180.0
-18 0 2 2143.47 123.76 47.08 180.0
-16 0 2 69.75 13.96 7.17 180.0
-14 0 2 15268.94 500.08 124.09 0.0
-12 0 2 8140.08 227.70 90.53 0.0
-10 0 2 1737.10 62.73 41.27 180.0
-8 0 2 7274.20 197.17 87.78 180.0
-6 0 2 9682.98 268.84 102.37 0.0
-4 0 2 13910.60 356.07 122.20 0.0
0 0 2 658.12 62.81 32.18 180.0
2 0 2 13434.10 353.41 121.82 0.0
4 0 2 26286.31 682.03 168.05 180.0
6 0 2 1960.40 69.33 45.21 0.0
8 0 2 245.72 10.21 14.89 0.0
10 0 2 500.54 25.18 19.24 180.0
12 0 2 711.85 34.21 27.00 0.0
14 0 2 3567.51 182.55 58.96 180.0
16 0 2 967.52 58.35 29.47 180.0
18 0 2 105.98 22.65 8.54 180.0
20 0 2 100.58 17.31 8.96 0.0
22 0 2 251.61 38.25 16.64 0.0
24 0 2 65.70 18.30 7.78 0.0
26 0 2 0.00 11.53 0.90 180.0
28 0 2 93.15 23.75 9.06 180.0
30 0 2 53.27 19.29 4.17 180.0
-33 1 2 4.53 11.85 1.41 180.0
-31 1 2 23.77 10.76 1.50 0.0
-29 1 2 0.00 6.62 3.78 0.0
-27 1 2 3.85 15.59 0.55 0.0
-25 1 2 15.42 7.76 2.25 180.0
-23 1 2 55.00 6.00 6.63 0.0
-21 1 2 20.83 9.20 1.66 0.0
-19 1 2 10.25 5.60 4.00 0.0
-17 1 2 75.53 9.76 7.55 180.0
-15 1 2 1579.04 57.27 39.49 180.0
-13 1 2 882.56 30.06 28.48 180.0
-11 1 2 1140.20 32.80 32.96 0.0
-9 1 2 3791.72 73.96 61.04 0.0
-7 1 2 14301.24 326.29 121.99 0.0
-5 1 2 45683.05 847.90 223.87 180.0
-3 1 2 37178.93 618.78 200.44 180.0
-1 1 2 881.73 22.83 29.68 180.0
1 1 2 27785.07 486.89 172.72 0.0
3 1 2 173.18 5.25 13.42 180.0
5 1 2 7439.67 142.55 86.16 0.0
7 1 2 1532.27 39.68 38.84 180.0
9 1 2 1488.42 55.76 37.86 0.0
11 1 2 2906.25 67.58 52.54 180.0
13 1 2 246.34 16.17 16.26 0.0
15 1 2 6.28 4.67 2.84 180.0
17 1 2 168.91 16.15 12.94 0.0
19 1 2 190.08 17.24 13.63 0.0
21 1 2 145.57 15.53 12.77 0.0
23 1 2 205.60 27.38 14.21 180.0
25 1 2 94.26 14.37 8.77 180.0
27 1 2 7.01 9.61 1.93 0.0
29 1 2 6.50 23.85 2.55 0.0
-32 2 2 9.71 11.95 4.26 0.0
-30 2 2 15.95 8.13 2.09 0.0
-28 2 2 21.54 15.47 2.70 180.0
-26 2 2 12.42 7.00 5.26 180.0
-24 2 2 130.42 17.37 12.90 180.0
-22 2 2 58.50 8.17 8.34 0.0
-20 2 2 1083.92 76.92 33.69 0.0
-18 2 2 11.62 4.93 3.89 180.0
-16 2 2 5.13 5.08 2.06 0.0
-14 2 2 2350.17 98.59 47.86 180.0
-12 2 2 225.21 17.14 15.91 180.0
-10 2 2 6.20 4.59 0.97 180.0
-8 2 2 1097.80 36.68 33.88 0.0
-6 2 2 180.70 5.85 14.48 0.0
-4 2 2 14.80 3.30 3.19 0.0
-2 2 2 1820.36 46.92 43.95 180.0
0 2 2 1090.68 31.27 33.15 180.0
2 2 2 2694.82 58.23 50.36 180.0
4 2 2 5543.22 127.27 72.94 0.0
6 2 2 2065.84 48.87 43.28 0.0
8 2 2 49.46 5.83 7.46 180.0
10 2 2 702.50 27.15 26.01 180.0
12 2 2 726.24 31.90 26.68 180.0
14 2 2 1665.82 73.06 39.03 0.0
16 2 2 137.55 15.78 11.31 0.0
18 2 2 38.00 6.94 3.20 0.0
20 2 2 222.08 22.00 15.96 180.0
22 2 2 6.27 5.80 2.49 180.0
24 2 2 8.71 7.07 1.76 0.0
26 2 2 9.01 15.17 0.52 180.0
28 2 2 0.00 13.08 0.83 0.0
-29 3 2 53.17 12.51 5.74 180.0
-27 3 2 27.87 17.60 4.97 0.0
-25 3 2 87.03 14.76 8.04 0.0
-23 3 2 12.96 7.83 3.06 0.0
-21 3 2 68.91 14.92 7.29 180.0
-19 3 2 60.94 9.38 8.47 180.0
-17 3 2 132.79 16.82 11.69 180.0
-15 3 2 465.21 20.89 21.36 0.0
-13 3 2 56.27 6.83 7.99 0.0
-11 3 2 250.34 19.31 16.23 0.0
-9 3 2 29.03 5.92 5.44 180.0
-7 3 2 41.70 8.24 6.60 0.0
-5 3 2 9.50 6.81 3.93 0.0
-3 3 2 854.82 42.62 28.79 0.0
-1 3 2 182.09 14.84 13.63 0.0
1 3 2 83.02 10.18 8.47 180.0
3 3 2 152.75 11.22 13.71 180.0
5 3 2 227.78 17.52 15.43 180.0
7 3 2 111.55 9.43 11.17 0.0
9 3 2 14.30 6.61 2.19 180.0
11 3 2 0.00 4.02 1.83 180.0
13 3 2 348.49 16.09 18.22 180.0
15 3 2 43.54 5.43 4.38 180.0
17 3 2 1.97 4.46 2.99 0.0
19 3 2 5.19 8.07 1.64 0.0
21 3 2 4.69 7.82 2.28 0.0
23 3 2 0.14 7.31 1.19 180.0
25 3 2 4.23 18.65 2.13 180.0
27 3 2 7.02 12.95 2.57 180.0
-26 4 2 18.81 11.96 5.15 180.0
-24 4 2 11.69 10.34 3.15 0.0
-22 4 2 21.24 10.36 4.19 0.0
-20 4 2 12.11 8.71 2.01 180.0
-18 4 2 6.90 7.86 2.02 0.0
-16 4 2 20.95 10.94 3.45 180.0
-14 4 2 2.31 4.51 2.14 0.0
-12 4 2 0.00 4.98 0.36 180.0
-10 4 2 519.70 48.93 23.69 180.0
-8 4 2 15.38 6.30 3.34 0.0
-6 4 2 19.78 10.07 4.35 180.0
-4 4 2 135.40 18.79 10.59 0.0
-2 4 2 38.59 8.44 5.41 0.0
0 4 2 36.20 8.48 4.62 0.0
2 4 2 219.00 21.84 13.97 180.0
4 4 2 337.13 17.71 17.89 180.0
6 4 2 58.25 9.50 7.26 0.0
8 4 2 31.78 6.21 6.29 0.0
10 4 2 64.95 9.84 6.93 0.0
12 4 2 13.39 9.97 4.65 0.0
14 4 2 29.38 10.73 6.17 0.0
16 4 2 8.40 15.49 3.71 180.0
18 4 2 19.29 16.11 3.01 180.0
20 4 2 14.06 11.02 0.04 0.0
22 4 2 38.78 10.09 5.00 0.0
24 4 2 26.96 10.38 3.21 180.0
-23 5 2 0.00 11.34 1.60 180.0
-21 5 2 9.47 10.78 4.04 0.0
-19 5 2 37.97 15.21 0.98 0.0
-17 5 2 4.23 10.74 1.82 180.0
-15 5 2 6.34 11.32 3.26 180.0
-13 5 2 39.30 22.15 0.61 180.0
-11 5 2 0.00 17.12 2.37 180.0
-9 5 2 19.76 7.99 4.00 0.0
-7 5 2 47.91 9.80 6.39 0.0
-5 5 2 52.09 10.79 7.67 0.0
-3 5 2 253.88 27.04 16.03 180.0
-1 5 2 246.32 26.41 15.20 180.0
1 5 2 78.27 14.63 9.19 0.0
3 5 2 164.18 16.71 12.12 0.0
5 5 2 6.81 7.45 0.90 0.0
7 5 2 0.00 10.78 0.91 0.0
9 5 2 28.56 9.84 5.21 180.0
11 5 2 18.35 9.81 3.66 180.0
13 5 2 13.42 12.36 1.11 180.0
15 5 2 0.00 20.30 1.24 0.0
17 5 2 26.32 18.50 5.91 0.0
19 5 2 4.10 16.71 3.33 0.0
-14 6 2 10.85 13.52 0.08 0.0
-12 6 2 6.69 12.39 0.74 0.0
-10 6 2 13.23 14.44 1.00 0.0
-8 6 2 0.00 10.50 1.33 180.0
-6 6 2 14.13 8.36 3.24 0.0
-4 6 2 25.72 7.21 2.01 180.0
-2 6 2 7.35 6.75 4.34 0.0
0 6 2 0.00 8.74 0.63 180.0
2 6 2 13.71 6.69 3.82 180.0
4 6 2 5.78 7.29 1.63 0.0
6 6 2 23.78 8.50 0.14 0.0
8 6 2 4.83 19.27 0.68 180.0
10 6 2 0.00 11.13 0.24 180.0
12 6 2 22.55 31.64 1.44 180.0
-33 1 3 2.66 11.40 3.23 180.0
-31 1 3 0.00 8.27 1.73 0.0
-29 1 3 24.34 8.44 1.40 0.0
-27 1 3 13.15 8.08 3.88 0.0
-25 1 3 40.30 10.27 3.90 180.0
-23 1 3 637.58 41.65 25.34 180.0
-21 1 3 6.37 9.49 1.05 0.0
-19 1 3 60.24 7.84 8.04 180.0
-17 1 3 1900.26 76.87 45.60 0.0
-15 1 3 9.05 4.21 2.72 180.0
-13 1 3 157.18 7.60 13.58 180.0
-11 1 3 12849.24 244.11 111.64 180.0
-9 1 3 286.58 9.37 17.61 180.0
-7 1 3 60833.13 1694.97 261.21 0.0
-5 1 3 21678.31 377.80 151.35 0.0
-3 1 3 1258.33 33.21 33.25 180.0
-1 1 3 3861.49 78.23 62.63 180.0
1 1 3 5671.28 115.35 74.92 180.0
3 1 3 1520.01 39.22 39.64 0.0
5 1 3 10842.09 205.17 104.81 0.0
7 1 3 63.21 4.99 9.32 0.0
9 1 3 310.95 11.74 16.78 0.0
11 1 3 5008.10 180.52 70.34 180.0
13 1 3 508.37 21.82 22.31 180.0
15 1 3 29.47 6.16 4.56 0.0
17 1 3 275.97 17.39 15.01 0.0
19 1 3 194.10 19.27 14.72 0.0
21 1 3 795.99 79.49 27.46 180.0
23 1 3 62.97 10.90 7.40 180.0
25 1 3 9.41 8.05 1.57 0.0
27 1 3 30.06 14.88 3.10 0.0
29 1 3 7.16 14.83 1.50 0.0
-32 2 3 15.58 10.40 4.05 0.0
-30 2 3 18.35 12.50 2.84 180.0
-28 2 3 37.25 12.67 6.38 180.0
-26 2 3 7.98 14.73 2.06 0.0
-24 2 3 121.27 16.89 12.70 0.0
-22 2 3 385.35 35.85 20.05 0.0
-20 2 3 8.19 6.80 1.08 0.0
-18 2 3 55.72 7.82 8.42 180.0
-16 2 3 192.58 17.59 15.71 180.0
-14 2 3 27.30 5.79 4.90 0.0
-12 2 3 1405.71 58.89 35.91 180.0
-10 2 3 5006.44 128.49 71.10 0.0
-8 2 3 895.84 30.61 28.65 180.0
-6 2 3 151.33 7.01 12.50 180.0
-4 2 3 10437.83 212.07 98.52 180.0
-2 2 3 950.59 25.97 29.55 0.0
0 2 3 7.36 4.01 0.84 0.0
2 2 3 110.31 4.74 10.67 180.0
4 2 3 4245.97 99.83 62.54 180.0
6 2 3 54.59 6.29 5.67 0.0
8 2 3 575.67 33.54 23.14 180.0
10 2 3 302.66 20.45 16.63 0.0
12 2 3 2156.16 88.35 44.16 0.0
14 2 3 2.87 4.20 0.91 180.0
16 2 3 83.55 11.39 8.03 180.0
18 2 3 38.20 5.74 4.67 180.0
20 2 3 12.63 6.57 3.40 0.0
22 2 3 28.41 11.10 5.20 0.0
24 2 3 0.00 8.25 2.30 0.0
26 2 3 0.00 12.74 1.22 0.0
28 2 3 0.00 13.64 0.67 0.0
-31 3 3 50.19 24.69 7.64 180.0
-29 3 3 14.78 9.41 1.24 0.0
-27 3 3 17.01 14.92 1.93 0.0
-25 3 3 16.73 9.38 3.91 0.0
-23 3 3 19.00 7.87 5.66 0.0
-21 3 3 19.11 8.06 5.76 180.0
-19 3 3 13.62 7.54 0.63 0.0
-17 3 3 157.15 18.13 12.09 180.0
-15 3 3 71.19 8.71 9.43 180.0
-13 3 3 492.66 27.29 21.61 0.0
-11 3 3 6.19 3.69 2.93 180.0
-9 3 3 214.33 14.05 15.67 0.0
-7 3 3 257.55 16.86 16.64 180.0
-5 3 3 40.43 8.91 6.73 180.0
-3 3 3 95.52 9.33 8.62 0.0
-1 3 3 108.12 8.54 9.26 180.0
1 3 3 39.58 7.57 6.41 0.0
3 3 3 546.57 31.18 22.74 0.0
5 3 3 108.55 8.87 11.63 180.0
7 3 3 103.21 8.40 9.52 180.0
9 3 3 68.26 8.31 6.45 180.0
11 3 3 282.68 13.70 16.31 0.0
13 3 3 24.35 7.63 1.18 0.0
15 3 3 84.63 6.25 10.46 0.0
17 3 3 110.62 12.55 10.27 180.0
19 3 3 42.49 13.28 6.44 180.0
21 3 3 0.00 35.74 0.12 0.0
23 3 3 0.00 8.16 2.10 0.0
25 3 3 28.64 12.18 0.81 0.0
-28 4 3 0.00 6.22 0.31 180.0
-26 4 3 13.68 8.78 1.58 0.0
-24 4 3 37.25 8.71 5.91 180.0
-22 4 3 12.81 7.58 0.13 180.0
-20 4 3 27.88 7.40 5.55 180.0
-18 4 3 1.28 7.73 2.14 0.0
-16 4 3 32.43 7.79 6.25 0.0
-14 4 3 0.00 5.31 0.87 180.0
-12 4 3 97.32 14.25 10.45 180.0
-10 4 3 37.61 6.81 5.57 0.0
-8 4 3 1.67 4.79 2.62 180.0
-6 4 3 58.37 8.77 7.67 0.0
-4 4 3 267.74 24.10 16.76 0.0
-2 4 3 16.96 7.61 4.05 0.0
0 4 3 359.64 17.29 19.13 180.0
2 4 3 14.77 7.99 4.25 180.0
4 4 3 179.74 23.30 13.31 0.0
6 4 3 737.72 62.68 26.30 0.0
8 4 3 32.80 8.36 7.48 180.0
10 4 3 136.17 16.45 14.29 180.0
12 4 3 116.56 10.82 11.32 180.0
14 4 3 8.96 5.75 4.75 0.0
16 4 3 8.62 6.68 1.39 0.0
18 4 3 18.27 8.71 3.75 0.0
20 4 3 9.32 7.71 2.45 180.0
22 4 3 0.00 7.49 0.10 0.0
-23 5 3 3.53 8.82 1.93 0.0
-21 5 3 1.68 14.22 2.19 0.0
-19 5 3 0.00 22.60 0.81 0.0
-17 5 3 14.52 11.11 1.98 180.0
-15 5 3 2.18 7.17 0.15 0.0
-13 5 3 11.90 9.26 2.88 180.0
-11 5 3 37.93 14.44 7.03 0.0
-9 5 3 5.58 5.11 2.43 0.0
-7 5 3 14.61 9.15 0.61 180.0
-5 5 3 186.82 20.01 12.95 180.0
-3 5 3 110.81 15.85 11.32 180.0
-1 5 3 119.56 14.63 11.17 0.0
1 5 3 9.76 5.73 2.54 180.0
3 5 3 12.64 9.60 4.09 0.0
5 5 3 27.94 9.16 6.29 180.0
7 5 3 7.39 6.95 1.09 0.0
9 5 3 6.60 10.71 0.28 180.0
11 5 3 2.52 15.23 2.03 0.0
13 5 3 0.06 12.75 1.87 180.0
15 5 3 13.22 18.80 1.22 180.0
17 5 3 43.40 20.93 0.55 180.0
19 5 3 72.88 59.07 6.29 0.0
-16 6 3 23.85 24.07 1.51 180.0
-14 6 3 25.68 12.24 5.38 0.0
-12 6 3 13.31 12.71 2.12 0.0
-10 6 3 5.39 15.36 2.37 180.0
-8 6 3 7.92 10.15 0.10 0.0
-6 6 3 5.16 7.99 0.24 180.0
-4 6 3 35.01 15.05 3.83 180.0
-2 6 3 11.83 14.15 0.99 0.0
0 6 3 19.95 10.58 3.80 0.0
2 6 3 2.47 8.09 2.35 0.0
4 6 3 20.97 9.69 0.58 180.0
6 6 3 15.09 12.83 1.30 180.0
8 6 3 0.00 15.06 1.04 180.0
10 6 3 0.00 15.04 1.18 0.0
-34 0 4 8.14 19.55 6.08 180.0
-32 0 4 28.55 21.79 6.85 180.0
-30 0 4 28.37 10.79 4.80 0.0
-28 0 4 15.48 8.26 3.51 0.0
-26 0 4 197.93 38.64 15.44 0.0
-24 0 4 85.35 17.99 10.72 180.0
-22 0 4 92.28 13.31 9.36 180.0
-20 0 4 36.14 9.17 5.45 0.0
-18 0 4 3792.61 201.79 61.52 0.0
-16 0 4 330.45 18.70 18.68 0.0
-14 0 4 1366.05 64.39 34.46 180.0
-12 0 4 44.96 8.70 4.83 0.0
-10 0 4 2563.62 117.27 51.95 180.0
-8 0 4 8234.18 229.95 94.45 0.0
-6 0 4 10925.91 294.20 105.31 0.0
-4 0 4 35.68 8.63 6.97 180.0
-2 0 4 11.67 3.49 3.99 180.0
0 0 4 34703.06 840.64 196.55 180.0
2 0 4 5222.86 145.45 73.30 180.0
4 0 4 20969.75 559.99 148.83 180.0
6 0 4 572.26 23.08 25.24 0.0
8 0 4 3370.70 107.65 61.03 0.0
10 0 4 2965.52 96.44 53.86 0.0
12 0 4 1548.94 80.52 37.96 180.0
14 0 4 38.80 7.93 6.28 180.0
16 0 4 5450.75 612.60 77.39 180.0
18 0 4 1111.20 104.29 31.03 0.0
20 0 4 1328.58 244.96 37.73 0.0
22 0 4 232.28 40.34 16.18 0.0
24 0 4 162.21 37.05 11.63 180.0
26 0 4 29.80 19.81 7.41 180.0
28 0 4 16.68 11.11 3.41 0.0
-35 1 4 19.78 27.36 0.87 180.0
-33 1 4 0.01 9.49 0.07 0.0
-31 1 4 20.25 15.22 3.83 0.0
-29 1 4 0.60 7.57 2.94 0.0
-27 1 4 12.14 10.23 5.70 0.0
-25 1 4 399.63 35.73 21.87 180.0
-23 1 4 19.49 9.06 3.07 0.0
-21 1 4 12.54 8.65 4.30 0.0
-19 1 4 94.59 7.78 11.12 0.0
-17 1 4 1699.12 63.24 41.36 180.0
-15 1 4 105.14 8.71 10.11 0.0
-13 1 4 145.94 6.47 13.13 180.0
-11 1 4 251.19 9.19 15.21 0.0
-9 1 4 8069.69 172.49 90.50 180.0
-7 1 4 2061.74 61.75 45.16 0.0
-5 1 4 7215.05 135.21 84.97 0.0
-3 1 4 1279.13 33.43 34.56 180.0
-1 1 4 597.23 17.16 25.33 0.0
1 1 4 481.36 13.82 22.54 0.0
3 1 4 7.43 3.18 3.11 180.0
5 1 4 32.23 6.64 6.10 0.0
7 1 4 595.73 20.56 23.26 0.0
9 1 4 325.14 11.93 18.57 180.0
11 1 4 75.80 7.08 9.15 0.0
13 1 4 210.67 16.32 14.50 0.0
15 1 4 471.82 24.40 21.48 0.0
17 1 4 131.20 17.22 10.24 180.0
19 1 4 712.07 67.79 25.84 180.0
21 1 4 33.62 9.04 5.00 180.0
23 1 4 60.61 11.58 8.10 0.0
25 1 4 34.34 13.72 5.12 0.0
27 1 4 0.61 8.00 0.55 0.0
-32 2 4 6.42 10.51 3.64 0.0
-30 2 4 26.81 9.79 3.42 180.0
-28 2 4 95.68 15.65 8.44 180.0
-26 2 4 53.67 11.98 6.76 180.0
-24 2 4 97.22 12.81 9.52 0.0
-22 2 4 20.09 7.99 4.16 0.0
-20 2 4 106.89 13.04 11.31 0.0
-18 2 4 5.07 5.78 0.55 180.0
-16 2 4 813.51 39.42 27.91 180.0
-14 2 4 3.13 5.56 2.13 0.0
-12 2 4 6016.49 179.57 76.19 180.0
-10 2 4 1630.22 51.31 40.95 0.0
-8 2 4 3952.28 109.41 62.10 0.0
-6 2 4 680.60 21.14 27.33 0.0
-4 2 4 6687.04 130.52 81.26 180.0
-2 2 4 28.11 4.76 4.49 180.0
0 2 4 953.51 25.34 29.97 0.0
2 2 4 3268.03 82.49 58.30 0.0
4 2 4 262.68 9.79 15.62 180.0
6 2 4 251.04 9.56 15.07 0.0
8 2 4 618.86 28.72 25.65 180.0
10 2 4 390.14 23.22 18.38 0.0
12 2 4 8.88 6.11 2.26 0.0
14 2 4 0.00 3.89 0.86 180.0
16 2 4 5.68 9.78 0.65 0.0
18 2 4 96.49 14.60 9.15 180.0
20 2 4 25.83 11.13 4.00 180.0
22 2 4 3.86 8.10 0.92 0.0
24 2 4 0.00 13.74 2.46 0.0
26 2 4 15.42 8.86 3.19 0.0
-31 3 4 23.74 16.58 2.10 0.0
-29 3 4 11.29 12.65 2.44 0.0
-27 3 4 0.00 8.20 2.66 0.0
-25 3 4 6.57 11.41 0.53 0.0
-23 3 4 88.79 12.86 9.23 180.0
-21 3 4 25.50 7.61 4.09 180.0
-19 3 4 0.00 6.41 0.85 180.0
-17 3 4 326.96 22.27 18.29 0.0
-15 3 4 1044.89 51.97 32.04 0.0
-13 3 4 480.13 25.60 21.37 0.0
-11 3 4 324.21 26.12 18.48 180.0
-9 3 4 1203.37 47.77 34.62 180.0
-7 3 4 309.73 23.30 16.72 180.0
-5 3 4 145.25 10.90 11.84 180.0
-3 3 4 3457.19 148.31 58.27 0.0
-1 3 4 422.95 32.70 19.93 0.0
1 3 4 417.54 29.11 19.99 180.0
3 3 4 4068.40 167.41 62.54 180.0
5 3 4 113.39 9.45 9.98 180.0
7 3 4 139.75 13.00 11.74 0.0
9 3 4 182.13 16.55 13.71 0.0
11 3 4 65.84 7.89 8.33 180.0
13 3 4 208.75 18.10 13.59 180.0
15 3 4 0.40 5.53 0.07 0.0
17 3 4 37.46 8.98 5.03 0.0
19 3 4 121.97 20.24 10.60 0.0
21 3 4 0.00 7.15 0.54 180.0
23 3 4 19.16 13.30 1.56 0.0
25 3 4 0.00 9.05 3.58 180.0
-28 4 4 12.46 13.13 3.12 0.0
-26 4 4 2.91 9.49 1.44 180.0
-24 4 4 30.31 14.65 5.06 180.0
-22 4 4 8.15 8.02 0.83 180.0
-20 4 4 3.41 6.25 0.88 180.0
-18 4 4 5.37 5.23 0.40 0.0
-16 4 4 62.15 10.28 8.36 0.0
-14 4 4 0.00 4.72 2.15 180.0
-12 4 4 14.12 6.61 3.13 180.0
-10 4 4 382.49 36.40 20.23 180.0
-8 4 4 199.42 27.47 12.62 180.0
-6 4 4 1230.77 60.22 33.26 0.0
-4 4 4 27.70 10.10 5.09 0.0
-2 4 4 6.22 7.32 1.88 180.0
0 4 4 40.36 10.27 6.60 180.0
2 4 4 4.73 9.14 0.08 180.0
4 4 4 11.15 5.71 2.41 0.0
6 4 4 6.91 4.34 2.36 0.0
8 4 4 183.05 16.44 15.18 0.0
10 4 4 1.30 4.00 1.76 180.0
12 4 4 3.86 5.43 3.25 180.0
14 4 4 35.29 7.60 5.85 180.0
16 4 4 4.12 7.82 0.22 0.0
18 4 4 16.20 6.52 2.12 0.0
20 4 4 0.00 9.66 1.89 0.0
22 4 4 0.00 8.66 1.13 0.0
-23 5 4 0.00 11.63 1.32 0.0
-21 5 4 5.88 25.86 0.90 0.0
-19 5 4 40.31 24.76 3.96 0.0
-17 5 4 9.87 8.59 3.88 180.0
-15 5 4 38.46 22.96 6.07 180.0
-13 5 4 38.74 15.45 3.97 0.0
-11 5 4 16.66 9.81 5.51 0.0
-9 5 4 1.09 8.61 0.14 180.0
-7 5 4 89.12 16.36 9.44 180.0
-5 5 4 12.10 7.25 3.69 180.0
-3 5 4 31.47 8.85 5.11 0.0
-1 5 4 0.94 4.57 2.96 0.0
1 5 4 8.91 9.73 0.82 0.0
3 5 4 52.82 15.01 6.63 0.0
5 5 4 16.97 14.42 1.61 180.0
7 5 4 12.44 9.76 3.67 180.0
9 5 4 28.91 9.40 7.65 180.0
11 5 4 0.00 13.79 0.04 0.0
13 5 4 62.96 28.69 7.95 0.0
15 5 4 14.13 18.46 3.32 0.0
17 5 4 33.25 16.23 6.17 180.0
-16 6 4 0.00 14.90 1.05 0.0
-14 6 4 0.00 12.75 0.66 180.0
-12 6 4 7.98 12.12 0.44 180.0
-10 6 4 0.84 7.93 0.27 180.0
-8 6 4 16.67 25.75 2.96 0.0
-6 6 4 10.24 10.39 1.03 0.0
-4 6 4 16.05 8.05 1.77 0.0
-2 6 4 34.75 9.61 6.23 180.0
0 6 4 2.68 12.28 1.78 0.0
2 6 4 15.59 8.73 2.26 180.0
4 6 4 0.00 8.42 2.39 180.0
6 6 4 0.00 12.48 1.58 0.0
8 6 4 12.66 30.41 0.65 0.0
10 6 4 4.55 28.06 1.97 0.0
-35 1 5 22.44 11.17 2.81 180.0
-33 1 5 4.99 10.06 2.08 0.0
-31 1 5 60.81 13.17 7.75 0.0
-29 1 5 17.02 11.05 2.32 0.0
-27 1 5 205.42 26.37 15.36 180.0
-25 1 5 392.64 35.27 21.44 180.0
-23 1 5 55.67 8.04 8.59 180.0
-21 1 5 444.53 22.97 22.44 0.0
-19 1 5 3176.54 132.30 56.79 0.0
-17 1 5 7.18 6.79 2.26 0.0
-15 1 5 412.41 14.56 21.44 180.0
-13 1 5 772.00 27.43 29.60 180.0
-11 1 5 114.14 4.02 10.49 0.0
-9 1 5 4174.88 79.30 64.17 0.0
-7 1 5 1235.36 32.18 36.30 0.0
-5 1 5 19836.17 373.45 141.02 0.0
-3 1 5 18023.09 326.76 135.81 180.0
-1 1 5 571.63 17.25 23.53 0.0
1 1 5 1962.30 51.72 44.73 180.0
3 1 5 1948.16 49.79 44.11 0.0
5 1 5 1757.27 43.82 44.31 0.0
7 1 5 1201.07 42.10 33.36 180.0
9 1 5 6839.84 247.59 81.32 180.0
11 1 5 0.45 5.64 0.62 0.0
13 1 5 46.06 7.03 5.59 180.0
15 1 5 282.83 15.26 16.63 0.0
17 1 5 67.10 5.10 7.97 0.0
19 1 5 22.73 8.55 3.53 0.0
21 1 5 18.82 7.93 4.49 180.0
23 1 5 264.66 41.23 16.09 180.0
25 1 5 29.60 11.67 5.37 0.0
27 1 5 38.91 11.70 7.37 0.0
-34 2 5 9.20 8.13 2.39 0.0
-32 2 5 25.58 23.41 4.92 180.0
-30 2 5 10.37 7.68 0.53 0.0
-28 2 5 19.56 8.54 3.10 180.0
-26 2 5 84.28 12.42 8.26 0.0
-24 2 5 16.11 9.44 4.74 0.0
-22 2 5 11.97 8.13 3.32 180.0
-20 2 5 73.82 9.48 5.50 180.0
-18 2 5 684.23 32.89 25.39 180.0
-16 2 5 423.85 30.05 20.33 0.0
-14 2 5 1272.73 53.55 33.45 0.0
-12 2 5 658.04 33.44 24.95 180.0
-10 2 5 14901.45 362.33 119.60 180.0
-8 2 5 13.89 4.08 4.96 180.0
-6 2 5 9.70 3.51 3.87 180.0
-4 2 5 4094.35 83.61 59.75 0.0
-2 2 5 72.20 3.55 7.11 180.0
0 2 5 13.26 2.72 4.00 180.0
2 2 5 20.51 4.41 3.24 0.0
4 2 5 593.47 20.72 24.29 180.0
6 2 5 282.40 18.28 16.45 0.0
8 2 5 352.52 22.79 17.67 0.0
10 2 5 43.66 6.82 6.84 0.0
12 2 5 95.48 9.29 8.61 0.0
14 2 5 71.31 12.00 9.29 0.0
16 2 5 56.96 9.21 6.51 180.0
18 2 5 14.57 8.44 2.06 0.0
20 2 5 0.00 7.92 0.60 0.0
22 2 5 2.59 9.12 0.70 0.0
24 2 5 29.37 9.61 2.56 0.0
26 2 5 33.64 17.45 5.39 180.0
-31 3 5 23.94 14.78 3.38 180.0
-29 3 5 11.21 10.88 2.41 180.0
-27 3 5 4.41 9.10 2.46 0.0
-25 3 5 7.31 9.01 1.87 0.0
-23 3 5 24.11 9.32 4.52 0.0
-21 3 5 43.95 13.68 4.10 180.0
-19 3 5 228.75 18.01 15.94 180.0
-17 3 5 824.04 33.23 28.62 0.0
-15 3 5 24.47 7.57 5.57 180.0
-13 3 5 41.49 7.04 6.50 0.0
-11 3 5 8.72 3.28 0.90 180.0
-9 3 5 10.93 4.81 2.55 180.0
-7 3 5 645.84 38.04 25.48 180.0
-5 3 5 22.23 4.68 4.80 180.0
-3 3 5 831.64 32.60 28.63 0.0
-1 3 5 2527.78 98.45 48.54 0.0
1 3 5 2096.60 79.94 44.85 180.0
3 3 5 14.84 3.71 3.73 180.0
5 3 5 268.41 21.56 17.26 180.0
7 3 5 66.39 7.35 8.17 0.0
9 3 5 10.76 4.52 2.73 0.0
11 3 5 143.46 16.09 10.64 0.0
13 3 5 21.01 4.17 4.58 180.0
15 3 5 34.89 8.22 6.22 180.0
17 3 5 17.27 5.60 3.60 180.0
19 3 5 1.59 10.03 0.13 0.0
21 3 5 1.56 9.11 1.84 0.0
23 3 5 0.91 11.07 2.82 0.0
-28 4 5 8.30 9.06 0.39 180.0
-26 4 5 24.17 7.30 3.71 180.0
-24 4 5 4.70 8.10 5.36 180.0
-22 4 5 13.54 7.28 1.41 0.0
-20 4 5 39.29 8.26 6.50 0.0
-18 4 5 71.85 11.92 9.80 0.0
-16 4 5 11.21 6.28 1.95 180.0
-14 4 5 62.85 9.39 8.46 180.0
-12 4 5 410.96 42.61 21.59 180.0
-10 4 5 409.41 42.42 21.39 0.0
-8 4 5 865.35 47.25 28.59 0.0
-6 4 5 23.31 8.13 4.85 0.0
-4 4 5 123.89 16.06 10.60 180.0
-2 4 5 129.26 17.76 11.29 180.0
0 4 5 17.71 5.24 4.26 180.0
2 4 5 6.92 6.14 1.56 0.0
4 4 5 69.06 11.04 9.40 0.0
6 4 5 8.84 6.04 4.46 180.0
8 4 5 8.86 5.57 3.89 0.0
10 4 5 141.26 13.61 12.39 180.0
12 4 5 0.00 7.73 1.88 180.0
14 4 5 13.82 31.12 0.43 180.0
16 4 5 41.76 13.58 5.57 0.0
18 4 5 8.46 12.15 2.51 180.0
20 4 5 13.86 13.58 0.23 180.0
-23 5 5 23.98 30.22 0.08 180.0
-21 5 5 47.93 15.20 4.16 0.0
-19 5 5 36.22 13.79 4.32 180.0
-17 5 5 79.19 19.25 5.16 180.0
-15 5 5 7.00 15.08 1.57 180.0
-13 5 5 5.78 7.55 2.44 0.0
-11 5 5 19.59 8.42 3.22 180.0
-9 5 5 13.58 9.88 1.87 0.0
-7 5 5 21.20 7.40 3.04 180.0
-5 5 5 21.27 6.44 2.35 0.0
-3 5 5 41.79 10.58 4.15 180.0
-1 5 5 7.19 8.21 2.13 180.0
1 5 5 0.00 5.76 0.03 180.0
3 5 5 0.00 5.46 3.06 180.0
5 5 5 59.42 11.63 7.94 0.0
7 5 5 28.56 21.84 3.44 0.0
9 5 5 1.04 6.42 0.38 0.0
11 5 5 2.42 22.75 1.88 0.0
13 5 5 12.56 17.52 2.43 180.0
15 5 5 16.09 13.76 1.62 0.0
17 5 5 0.00 14.57 0.90 180.0
-16 6 5 6.90 16.14 1.60 180.0
-14 6 5 42.90 24.89 0.62 0.0
-12 6 5 2.49 9.62 2.51 0.0
-10 6 5 0.00 8.78 0.57 0.0
-8 6 5 0.00 17.41 1.83 180.0
-6 6 5 0.00 7.85 0.55 0.0
-4 6 5 0.00 6.35 0.49 180.0
-2 6 5 23.68 11.71 1.55 0.0
0 6 5 4.53 9.95 1.09 0.0
2 6 5 18.46 14.85 2.73 180.0
4 6 5 7.78 9.96 0.53 180.0
6 6 5 9.06 33.13 0.95 180.0
8 6 5 0.00 33.61 0.04 180.0
-36 0 6 0.00 30.90 0.90 0.0
-34 0 6 18.45 10.34 5.73 180.0
-32 0 6 61.33 16.40 9.44 180.0
-30 0 6 126.49 24.98 12.53 0.0
-28 0 6 282.23 40.82 17.43 0.0
-26 0 6 71.39 12.21 8.74 0.0
-24 0 6 323.35 23.02 18.13 180.0
-22 0 6 64.67 16.68 6.87 180.0
-20 0 6 101.54 15.72 10.70 180.0
-18 0 6 3769.36 220.48 62.93 0.0
-16 0 6 2.77 6.35 0.76 180.0
-14 0 6 408.96 16.67 18.90 0.0
-12 0 6 17092.36 462.69 133.53 180.0
-10 0 6 39.61 10.32 7.43 180.0
-8 0 6 13725.83 359.33 121.84 180.0
-6 0 6 24206.47 626.99 158.15 0.0
-4 0 6 4718.09 126.54 70.32 180.0
-2 0 6 5015.84 141.99 70.94 180.0
0 0 6 988.55 36.83 33.09 180.0
2 0 6 6611.63 174.71 81.36 180.0
4 0 6 3700.51 98.72 62.28 0.0
6 0 6 4403.70 144.35 66.33 0.0
8 0 6 579.61 28.58 23.60 0.0
10 0 6 3843.39 206.73 60.97 180.0
12 0 6 2035.93 120.12 43.52 180.0
14 0 6 2391.28 118.31 46.56 0.0
16 0 6 2989.21 382.04 55.48 0.0
18 0 6 76.39 20.89 9.83 180.0
20 0 6 9.98 12.80 2.32 180.0
22 0 6 118.75 29.06 9.72 180.0
24 0 6 36.10 20.22 4.41 180.0
26 0 6 0.00 13.48 2.05 0.0
-35 1 6 0.00 12.19 1.61 0.0
-33 1 6 0.00 8.87 2.43 0.0
-31 1 6 7.62 7.62 2.08 180.0
-29 1 6 28.60 9.89 7.25 180.0
-27 1 6 10.51 5.77 2.57 180.0
-25 1 6 40.18 7.99 6.40 0.0
-23 1 6 353.77 23.65 19.56 180.0
-21 1 6 57.63 8.68 8.50 0.0
-19 1 6 22.55 5.51 5.02 0.0
-17 1 6 209.89 13.76 13.17 0.0
-15 1 6 143.33 8.56 11.96 180.0
-13 1 6 34.86 5.13 5.36 0.0
-11 1 6 238.98 7.35 15.88 180.0
-9 1 6 1621.25 41.98 39.01 0.0
-7 1 6 63.38 5.32 7.90 180.0
-5 1 6 930.41 23.98 32.32 0.0
-3 1 6 14.17 3.68 1.91 180.0
-1 1 6 2080.26 58.01 47.73 0.0
1 1 6 4504.19 91.41 66.87 0.0
3 1 6 67.27 4.79 8.73 0.0
5 1 6 7871.54 178.09 85.73 180.0
7 1 6 172.25 8.81 13.65 180.0
9 1 6 89.87 7.83 9.98 180.0
11 1 6 2309.01 93.24 46.61 0.0
13 1 6 93.18 9.52 9.88 0.0
15 1 6 98.64 14.29 10.07 180.0
17 1 6 664.23 62.48 25.13 180.0
19 1 6 0.00 6.31 0.70 0.0
21 1 6 11.17 9.89 2.64 180.0
23 1 6 10.35 9.22 5.32 0.0
25 1 6 0.00 8.14 1.63 180.0
-34 2 6 18.61 12.36 0.89 180.0
-32 2 6 29.60 9.18 3.83 180.0
-30 2 6 13.09 10.94 3.87 180.0
-28 2 6 4.44 7.56 2.33 0.0
-26 2 6 21.82 8.16 2.22 0.0
-24 2 6 34.84 6.65 5.17 0.0
-22 2 6 446.44 26.72 21.38 0.0
-20 2 6 463.84 34.49 19.86 180.0
-18 2 6 1666.84 78.84 39.64 180.0
-16 2 6 1698.36 75.82 40.49 180.0
-14 2 6 3695.16 153.21 61.22 0.0
-12 2 6 8152.56 280.17 86.66 0.0
-10 2 6 136.96 7.78 11.02 180.0
-8 2 6 10.23 3.34 2.55 180.0
-6 2 6 3220.45 77.91 58.31 180.0
-4 2 6 5267.86 131.26 69.48 180.0
-2 2 6 4245.78 103.87 64.44 0.0
0 2 6 2660.01 64.85 50.65 0.0
2 2 6 1704.69 52.88 38.87 0.0
4 2 6 1177.33 43.82 34.49 180.0
6 2 6 826.78 30.83 28.44 180.0
8 2 6 170.56 13.24 12.52 180.0
10 2 6 29.16 5.95 0.95 180.0
12 2 6 238.63 18.47 14.65 0.0
14 2 6 8.93 6.03 1.86 0.0
16 2 6 0.49 6.88 1.84 180.0
18 2 6 21.74 10.22 3.90 180.0
20 2 6 79.28 12.86 6.96 180.0
22 2 6 15.51 12.33 0.70 0.0
24 2 6 14.48 21.67 3.38 0.0
-33 3 6 3.38 18.56 1.11 180.0
-31 3 6 17.61 10.62 3.32 0.0
-29 3 6 23.80 9.12 3.10 0.0
-27 3 6 95.39 15.59 8.47 0.0
-25 3 6 10.78 6.11 2.76 180.0
-23 3 6 0.00 6.72 0.57 0.0
-21 3 6 181.64 18.24 13.30 180.0
-19 3 6 14.16 14.38 0.93 0.0
-17 3 6 83.90 11.69 9.56 0.0
-15 3 6 1138.50 65.86 33.91 0.0
-13 3 6 5.61 9.11 0.83 0.0
-11 3 6 3376.82 161.10 57.69 180.0
-9 3 6 508.73 24.96 21.71 180.0
-7 3 6 378.14 31.72 19.04 0.0
-5 3 6 1036.24 41.32 31.66 0.0
-3 3 6 2073.87 77.71 44.68 180.0
-1 3 6 86.87 7.10 9.47 180.0
1 3 6 1032.03 43.96 32.62 180.0
3 3 6 157.38 12.82 13.36 0.0
5 3 6 63.69 7.39 7.92 0.0
7 3 6 239.37 17.12 14.99 0.0
9 3 6 10.21 5.95 0.73 0.0
11 3 6 14.48 4.11 1.11 180.0
13 3 6 18.47 5.79 3.52 180.0
15 3 6 12.81 6.10 2.51 0.0
17 3 6 45.95 13.83 6.53 0.0
19 3 6 20.37 7.69 2.46 0.0
21 3 6 33.28 16.62 0.61 0.0
23 3 6 9.43 15.19 2.11 180.0
-30 4 6 0.00 41.01 2.19 0.0
-28 4 6 7.28 8.64 1.83 180.0
-26 4 6 30.36 12.39 2.94 0.0
-24 4 6 14.59 12.87 3.14 180.0
-22 4 6 19.31 8.24 5.63 180.0
-20 4 6 30.76 11.78 5.98 0.0
-18 4 6 50.23 10.30 7.07 180.0
-16 4 6 19.27 12.30 5.14 180.0
-14 4 6 2.89 3.64 3.15 180.0
-12 4 6 260.96 23.05 17.45 0.0
-10 4 6 691.31 59.26 26.07 0.0
-8 4 6 121.77 18.11 11.94 180.0
-6 4 6 311.84 18.83 18.70 180.0
-4 4 6 35.58 7.75 6.50 0.0
-2 4 6 5.41 4.15 1.19 0.0
0 4 6 105.19 15.33 10.61 0.0
2 4 6 0.00 7.56 0.83 0.0
4 4 6 4.07 3.38 1.47 0.0
6 4 6 62.39 7.65 7.81 0.0
8 4 6 5.12 4.40 0.59 180.0
10 4 6 21.47 6.51 4.35 180.0
12 4 6 52.43 9.38 7.84 180.0
14 4 6 3.72 7.63 1.65 180.0
16 4 6 0.23 9.98 0.97 0.0
18 4 6 9.78 10.69 0.89 0.0
20 4 6 7.09 8.98 2.72 0.0
-25 5 6 0.00 17.80 0.70 180.0
-23 5 6 0.00 12.41 3.40 0.0
-21 5 6 11.92 14.64 2.98 180.0
-19 5 6 21.48 26.04 2.78 180.0
-17 5 6 0.00 8.58 0.14 0.0
-15 5 6 5.29 16.22 0.40 0.0
-13 5 6 5.37 9.41 2.01 0.0
-11 5 6 19.23 7.62 4.69 0.0
-9 5 6 35.10 11.04 4.39 180.0
-7 5 6 0.00 7.08 0.06 0.0
-5 5 6 58.11 13.08 6.23 180.0
-3 5 6 4.79 6.08 1.30 0.0
-1 5 6 58.99 12.38 7.90 0.0
1 5 6 36.27 8.80 5.84 0.0
3 5 6 15.00 5.72 5.85 180.0
5 5 6 53.09 14.47 6.29 180.0
7 5 6 2.80 17.94 1.12 180.0
9 5 6 38.57 16.88 4.09 0.0
11 5 6 10.41 22.59 0.70 180.0
13 5 6 5.06 47.24 1.36 0.0
15 5 6 17.55 30.10 2.12 0.0
-16 6 6 0.00 17.49 0.65 180.0
-14 6 6 0.00 8.67 1.12 0.0
-12 6 6 17.44 42.91 0.21 0.0
-10 6 6 0.00 11.52 0.70 180.0
-8 6 6 3.04 11.20 1.27 180.0
-6 6 6 9.58 9.07 2.52 180.0
-4 6 6 7.26 20.35 1.42 0.0
-2 6 6 0.00 9.39 0.94 180.0
0 6 6 28.14 12.37 2.89 180.0
2 6 6 15.04 11.28 1.47 0.0
4 6 6 6.48 13.73 1.79 0.0
6 6 6 25.97 20.42 0.01 0.0
8 6 6 0.00 19.34 0.41 0.0
-35 1 7 9.07 7.88 0.62 0.0
-33 1 7 47.47 11.57 6.98 0.0
-31 1 7 1.54 12.28 3.13 180.0
-29 1 7 6.72 10.15 0.75 180.0
-27 1 7 60.20 12.31 7.90 180.0
-25 1 7 20.55 6.43 5.51 0.0
-23 1 7 102.01 10.39 10.40 0.0
-21 1 7 237.90 18.76 15.82 0.0
-19 1 7 70.68 10.32 7.71 0.0
-17 1 7 7.49 6.58 0.87 0.0
-15 1 7 147.23 7.64 13.11 180.0
-13 1 7 954.67 32.55 30.62 0.0
-11 1 7 1209.55 31.60 34.51 0.0
-9 1 7 162.53 5.34 11.63 180.0
-7 1 7 94.99 3.45 10.76 0.0
-5 1 7 10845.08 199.13 104.52 180.0
-3 1 7 1025.76 30.36 32.96 180.0
-1 1 7 6043.72 111.15 78.08 180.0
1 1 7 3972.64 79.00 66.98 0.0
3 1 7 17.65 4.27 3.27 0.0
5 1 7 157.18 8.56 12.09 0.0
7 1 7 22.28 5.44 5.81 180.0
9 1 7 4796.95 265.65 69.71 180.0
11 1 7 25.08 6.41 2.84 180.0
13 1 7 1800.46 62.50 40.17 0.0
15 1 7 432.63 37.80 21.39 0.0
17 1 7 17.59 7.02 2.87 180.0
19 1 7 177.51 22.66 12.79 180.0
21 1 7 12.45 12.10 0.76 180.0
23 1 7 56.15 12.06 7.61 0.0
25 1 7 17.64 9.96 1.64 0.0
-34 2 7 0.00 9.73 1.14 180.0
-32 2 7 8.22 7.96 1.23 180.0
-30 2 7 0.00 9.49 0.36 180.0
-28 2 7 100.11 15.06 9.67 0.0
-26 2 7 10.20 10.96 0.48 0.0
-24 2 7 58.04 7.09 5.56 180.0
-22 2 7 786.92 32.19 27.29 180.0
-20 2 7 207.02 22.37 15.47 180.0
-18 2 7 63.75 11.39 7.72 0.0
-16 2 7 134.21 11.96 11.54 180.0
-14 2 7 498.51 49.16 22.81 0.0
-12 2 7 1025.89 45.56 30.59 0.0
-10 2 7 1045.44 36.34 32.51 180.0
-8 2 7 1972.55 48.05 41.30 180.0
-6 2 7 845.14 29.00 27.61 180.0
-4 2 7 4129.78 102.16 62.68 0.0
-2 2 7 2207.66 57.97 44.59 0.0
0 2 7 541.84 20.86 22.76 0.0
2 2 7 1791.45 52.35 43.25 180.0
4 2 7 1386.98 52.94 36.19 0.0
6 2 7 49.61 6.01 6.62 180.0
8 2 7 1548.70 67.31 37.17 0.0
10 2 7 57.93 7.58 8.08 180.0
12 2 7 31.59 9.58 6.04 180.0
14 2 7 400.78 34.18 19.65 180.0
16 2 7 3.00 8.04 2.25 180.0
18 2 7 36.55 7.56 5.95 0.0
20 2 7 74.70 12.27 8.77 0.0
22 2 7 53.40 21.32 6.70 180.0
24 2 7 10.61 9.95 4.43 180.0
-33 3 7 24.80 15.20 2.64 180.0
-31 3 7 5.45 10.26 2.90 0.0
-29 3 7 18.67 7.59 4.03 0.0
-27 3 7 9.07 9.19 3.09 0.0
-25 3 7 0.72 7.09 2.72 0.0
-23 3 7 106.63 13.81 10.12 180.0
-21 3 7 2.68 8.34 0.42 180.0
-19 3 7 587.56 48.52 24.35 180.0
-17 3 7 403.36 23.66 20.33 0.0
-15 3 7 3045.67 204.17 52.86 0.0
-13 3 7 334.59 29.89 18.97 180.0
-11 3 7 1141.33 55.74 31.90 180.0
-9 3 7 152.18 14.52 13.40 180.0
-7 3 7 56.87 7.77 7.11 0.0
-5 3 7 434.58 27.71 20.09 0.0
-3 3 7 6.76 4.20 1.72 180.0
-1 3 7 66.14 5.69 7.34 0.0
1 3 7 43.78 7.83 7.05 180.0
3 3 7 548.71 26.53 22.56 180.0
5 3 7 110.93 10.42 11.19 0.0
7 3 7 5.21 4.63 0.97 0.0
9 3 7 35.46 6.61 5.00 0.0
11 3 7 26.23 7.27 5.75 180.0
13 3 7 28.00 7.85 5.04 180.0
15 3 7 3.02 5.65 1.06 180.0
17 3 7 6.24 5.46 1.73 0.0
19 3 7 2.92 5.72 0.20 0.0
21 3 7 14.05 11.68 1.18 0.0
-30 4 7 2.48 9.52 0.86 180.0
-28 4 7 0.95 6.66 2.18 180.0
-26 4 7 23.81 15.79 6.37 180.0
-24 4 7 44.88 11.61 5.52 0.0
-22 4 7 53.69 11.13 7.04 0.0
-20 4 7 102.53 16.35 7.93 0.0
-18 4 7 84.63 14.52 7.80 180.0
-16 4 7 4.25 9.74 2.11 0.0
-14 4 7 47.11 11.87 7.44 180.0
-12 4 7 52.71 8.45 8.29 0.0
-10 4 7 5.12 4.82 0.26 0.0
-8 4 7 396.00 34.04 20.33 0.0
-6 4 7 283.55 14.26 17.25 180.0
-4 4 7 139.13 16.79 12.33 180.0
-2 4 7 21.00 4.43 5.87 180.0
0 4 7 14.71 5.46 3.93 0.0
2 4 7 36.00 6.11 6.49 0.0
4 4 7 45.48 5.15 5.99 0.0
6 4 7 187.44 19.00 14.47 180.0
8 4 7 91.06 10.84 9.23 180.0
10 4 7 16.26 6.44 3.51 0.0
12 4 7 24.86 9.43 5.73 0.0
14 4 7 22.47 13.69 3.52 0.0
16 4 7 15.51 11.85 3.63 0.0
18 4 7 0.00 14.95 2.10 180.0
-25 5 7 16.18 12.04 1.20 180.0
-23 5 7 0.00 9.52 0.12 180.0
-21 5 7 1.39 10.66 1.39 180.0
-19 5 7 14.53 9.14 1.28 0.0
-17 5 7 0.00 8.70 1.04 180.0
-15 5 7 43.19 19.33 6.27 180.0
-13 5 7 1.48 17.14 2.06 0.0
-11 5 7 1.29 4.80 2.53 180.0
-9 5 7 24.70 8.38 5.58 0.0
-7 5 7 12.51 10.92 2.57 180.0
-5 5 7 11.55 7.93 1.65 180.0
-3 5 7 0.22 5.40 3.49 0.0
-1 5 7 18.39 9.75 5.24 0.0
1 5 7 23.19 16.60 3.70 0.0
3 5 7 26.42 16.88 0.42 180.0
5 5 7 10.92 23.97 3.09 180.0
7 5 7 0.00 11.92 0.36 180.0
9 5 7 0.00 10.74 0.05 180.0
11 5 7 47.21 37.65 3.05 0.0
13 5 7 3.38 14.36 4.30 0.0
-16 6 7 17.87 14.58 1.61 0.0
-14 6 7 0.00 11.41 0.56 180.0
-12 6 7 0.00 12.73 0.13 180.0
-10 6 7 6.82 10.73 1.78 180.0
-8 6 7 0.00 13.60 0.81 180.0
-6 6 7 6.31 8.55 0.25 0.0
-4 6 7 0.56 11.13 2.43 0.0
-2 6 7 0.00 10.09 1.11 0.0
0 6 7 27.90 13.67 0.37 0.0
2 6 7 51.49 16.76 5.07 180.0
4 6 7 11.14 18.00 2.19 180.0
6 6 7 6.10 61.19 3.29 0.0
-36 0 8 55.74 20.13 7.24 180.0
-34 0 8 78.42 23.18 10.19 0.0
-32 0 8 69.04 19.59 10.90 0.0
-30 0 8 22.19 15.48 5.29 0.0
-28 0 8 59.15 15.68 5.92 0.0
-26 0 8 504.54 48.24 23.03 180.0
-24 0 8 220.97 28.15 15.47 180.0
-22 0 8 207.75 25.06 15.56 180.0
-20 0 8 1081.12 81.46 35.27 0.0
-18 0 8 107.23 12.57 9.01 0.0
-16 0 8 181.18 13.94 12.12 0.0
-14 0 8 11848.09 466.37 111.29 180.0
-12 0 8 2172.25 95.06 47.37 180.0
-10 0 8 2845.14 77.59 54.79 180.0
-8 0 8 8675.44 223.21 95.50 0.0
-6 0 8 36.13 8.84 7.00 0.0
-4 0 8 650.47 24.09 24.19 180.0
-2 0 8 27145.29 713.26 166.75 180.0
0 0 8 2711.45 76.04 50.82 0.0
2 0 8 23611.29 1106.32 151.04 0.0
4 0 8 1349.86 63.49 38.09 0.0
6 0 8 3.60 6.34 1.74 0.0
8 0 8 978.52 56.00 30.40 180.0
10 0 8 395.68 35.47 18.51 180.0
12 0 8 52.07 9.41 6.22 0.0
14 0 8 15.70 5.60 2.98 0.0
16 0 8 1322.00 213.55 36.16 0.0
18 0 8 9.53 7.15 2.08 180.0
20 0 8 96.87 21.89 9.91 180.0
22 0 8 52.53 37.11 8.78 180.0
24 0 8 23.37 21.41 4.46 180.0
-37 1 8 31.62 10.82 3.93 0.0
-35 1 8 21.66 12.81 3.66 0.0
-33 1 8 15.02 15.34 3.46 180.0
-31 1 8 46.74 12.77 6.12 180.0
-29 1 8 33.15 11.14 4.62 180.0
-27 1 8 36.34 6.43 6.42 180.0
-25 1 8 109.94 14.48 11.32 0.0
-23 1 8 95.00 9.88 9.47 0.0
-21 1 8 66.61 9.72 8.06 0.0
-19 1 8 46.61 9.03 5.62 180.0
-17 1 8 20.42 3.92 4.70 0.0
-15 1 8 120.36 7.99 10.65 180.0
-13 1 8 2349.59 55.96 48.00 0.0
-11 1 8 1855.80 47.07 40.61 180.0
-9 1 8 5893.33 112.02 75.11 0.0
-7 1 8 7.61 4.70 2.35 180.0
-5 1 8 87.57 3.95 10.78 0.0
-3 1 8 1284.69 36.46 35.66 180.0
-1 1 8 601.49 16.42 23.87 0.0
1 1 8 1860.61 46.79 42.29 180.0
3 1 8 12.38 2.82 3.06 180.0
5 1 8 15.06 4.50 4.49 180.0
7 1 8 931.88 38.31 30.39 0.0
9 1 8 14.73 5.85 2.01 180.0
11 1 8 1717.64 60.01 39.94 180.0
13 1 8 34.18 7.52 5.05 180.0
15 1 8 13.62 10.76 4.62 0.0
17 1 8 8.14 5.72 3.68 0.0
19 1 8 16.51 7.99 3.54 0.0
21 1 8 19.55 9.78 4.34 0.0
23 1 8 0.00 11.02 0.76 180.0
-36 2 8 11.26 14.50 3.06 0.0
-34 2 8 7.13 12.83 0.80 180.0
-32 2 8 36.31 9.83 5.17 180.0
-30 2 8 75.18 13.19 8.29 180.0
-28 2 8 0.00 10.20 0.38 180.0
-26 2 8 551.19 57.29 22.57 0.0
-24 2 8 15.86 7.30 4.88 180.0
-22 2 8 12.27 9.10 0.40 180.0
-20 2 8 155.39 17.53 13.13 180.0
-18 2 8 538.49 30.47 22.99 180.0
-16 2 8 242.95 24.42 15.38 0.0
-14 2 8 2487.09 112.03 48.50 0.0
-12 2 8 1452.01 65.32 38.84 0.0
-10 2 8 2163.08 50.02 45.28 180.0
-8 2 8 2020.49 50.66 43.03 180.0
-6 2 8 1275.09 44.51 32.15 0.0
-4 2 8 258.49 10.99 15.49 0.0
-2 2 8 11.47 3.20 1.35 0.0
0 2 8 1241.17 46.91 35.29 0.0
2 2 8 1911.14 71.51 44.57 180.0
4 2 8 19.29 4.26 4.51 0.0
6 2 8 1262.68 51.51 34.81 180.0
8 2 8 19.28 8.72 3.88 0.0
10 2 8 66.76 7.75 7.94 0.0
12 2 8 370.04 31.64 18.30 0.0
14 2 8 25.67 6.20 4.79 180.0
16 2 8 160.59 18.50 13.19 180.0
18 2 8 7.00 5.64 3.16 180.0
20 2 8 80.87 14.34 8.33 0.0
22 2 8 27.62 9.19 2.87 0.0
-33 3 8 15.11 14.28 2.00 0.0
-31 3 8 0.00 10.58 0.07 180.0
-29 3 8 27.67 8.47 4.73 0.0
-27 3 8 23.68 9.21 4.48 180.0
-25 3 8 79.88 12.83 8.35 180.0
-23 3 8 21.15 7.43 4.56 180.0
-21 3 8 1133.04 126.62 32.17 0.0
-19 3 8 246.86 20.62 15.09 0.0
-17 3 8 1132.72 53.77 32.97 180.0
-15 3 8 3138.76 218.62 53.54 180.0
-13 3 8 234.88 22.35 16.12 180.0
-11 3 8 537.98 26.45 22.33 0.0
-9 3 8 301.26 22.92 16.85 0.0
-7 3 8 660.71 27.62 25.06 0.0
-5 3 8 275.55 21.18 15.64 180.0
-3 3 8 491.09 23.07 21.24 180.0
-1 3 8 391.31 26.46 19.42 180.0
1 3 8 50.82 7.13 7.72 0.0
3 3 8 53.99 6.76 7.05 0.0
5 3 8 683.29 26.74 25.53 0.0
7 3 8 222.26 16.85 14.61 0.0
9 3 8 22.06 8.47 4.37 180.0
11 3 8 7.85 5.67 3.52 180.0
13 3 8 31.54 7.18 5.47 180.0
15 3 8 5.36 4.87 2.66 0.0
17 3 8 38.31 7.56 4.58 0.0
19 3 8 4.54 11.36 1.21 0.0
21 3 8 3.31 13.49 2.36 180.0
-30 4 8 16.30 13.52 0.55 0.0
-28 4 8 24.86 12.91 4.36 180.0
-26 4 8 0.00 9.08 1.72 180.0
-24 4 8 98.72 17.56 9.53 0.0
-22 4 8 37.88 10.50 5.35 0.0
-20 4 8 90.16 16.47 9.56 180.0
-18 4 8 36.12 9.92 3.82 0.0
-16 4 8 14.31 9.31 3.63 180.0
-14 4 8 124.97 19.33 12.97 0.0
-12 4 8 112.15 17.83 11.80 180.0
-10 4 8 13.43 4.43 3.21 0.0
-8 4 8 377.35 27.56 19.19 0.0
-6 4 8 9.78 7.06 2.51 180.0
-4 4 8 3.94 5.75 1.69 180.0
-2 4 8 77.44 10.80 8.61 180.0
0 4 8 6.03 5.00 2.47 180.0
2 4 8 34.08 4.62 3.57 0.0
4 4 8 4.18 3.75 2.44 180.0
6 4 8 11.10 3.73 2.46 180.0
8 4 8 0.91 6.03 2.19 0.0
10 4 8 76.38 13.79 8.11 180.0
12 4 8 8.48 9.79 0.38 180.0
14 4 8 3.06 8.79 2.60 0.0
16 4 8 18.59 18.29 1.96 0.0
18 4 8 10.03 9.27 2.69 180.0
-25 5 8 13.55 13.30 1.24 0.0
-23 5 8 0.00 12.67 2.17 0.0
-21 5 8 8.54 17.54 0.58 0.0
-19 5 8 19.27 13.95 4.06 180.0
-17 5 8 7.11 11.98 1.98 180.0
-15 5 8 20.73 10.88 1.30 180.0
-13 5 8 0.35 8.79 0.84 0.0
-11 5 8 70.16 13.57 9.39 0.0
-9 5 8 9.88 7.66 0.68 180.0
-7 5 8 27.88 8.90 5.60 180.0
-5 5 8 4.73 6.87 2.23 0.0
-3 5 8 0.95 10.06 0.73 0.0
-1 5 8 6.55 13.92 0.28 0.0
1 5 8 10.64 10.09 1.64 0.0
3 5 8 35.66 12.01 5.85 180.0
5 5 8 15.40 18.87 3.72 180.0
7 5 8 16.43 34.49 2.41 0.0
9 5 8 59.44 30.63 8.01 0.0
11 5 8 1.15 21.55 0.60 180.0
13 5 8 29.13 17.10 4.76 180.0
-16 6 8 6.62 23.56 2.04 0.0
-14 6 8 8.63 7.61 0.49 180.0
-12 6 8 42.20 46.66 1.96 180.0
-10 6 8 0.00 21.26 1.87 180.0
-8 6 8 12.91 19.12 0.22 180.0
-6 6 8 0.00 8.89 0.89 0.0
-4 6 8 8.42 20.51 2.70 180.0
-2 6 8 15.62 14.90 2.59 0.0
0 6 8 2.30 14.62 0.20 0.0
2 6 8 0.00 14.15 1.61 0.0
4 6 8 19.00 13.25 0.74 0.0
-37 1 9 6.77 8.42 0.88 0.0
-35 1 9 53.74 12.47 6.33 0.0
-33 1 9 26.27 10.28 1.04 180.0
-31 1 9 8.27 7.16 2.46 0.0
-29 1 9 240.30 30.72 18.40 180.0
-27 1 9 59.79 12.36 9.01 0.0
-25 1 9 372.86 28.24 18.94 0.0
-23 1 9 780.63 49.20 28.19 0.0
-21 1 9 34.88 7.26 5.15 0.0
-19 1 9 1001.91 41.70 31.74 180.0
-17 1 9 1733.32 76.73 41.88 180.0
-15 1 9 1763.01 48.62 41.54 180.0
-13 1 9 1760.23 40.54 43.14 0.0
-11 1 9 7022.63 137.92 80.94 0.0
-9 1 9 54.00 8.75 6.50 180.0
-7 1 9 8745.17 162.46 91.11 180.0
-5 1 9 5865.49 114.61 77.47 180.0
-3 1 9 736.82 27.85 26.44 180.0
-1 1 9 4386.17 103.76 67.05 0.0
1 1 9 1511.56 58.91 37.76 0.0
3 1 9 346.52 23.10 17.40 180.0
5 1 9 2169.33 77.81 45.63 180.0
7 1 9 15.63 5.53 4.19 180.0
9 1 9 2430.56 104.34 46.80 0.0
11 1 9 5.32 5.33 0.60 0.0
13 1 9 558.91 47.91 21.45 0.0
15 1 9 128.70 11.63 10.29 180.0
17 1 9 39.63 8.17 5.86 180.0
19 1 9 4.49 6.43 1.31 180.0
21 1 9 10.23 13.32 0.83 0.0
23 1 9 34.24 10.88 5.14 0.0
-36 2 9 13.11 14.04 2.61 180.0
-34 2 9 21.47 21.00 2.73 180.0
-32 2 9 16.93 8.38 2.66 180.0
-30 2 9 25.53 11.62 6.03 180.0
-28 2 9 42.07 9.13 6.17 0.0
-26 2 9 16.56 9.57 3.00 0.0
-24 2 9 162.73 19.46 12.21 0.0
-22 2 9 543.25 26.64 22.78 180.0
-20 2 9 673.31 37.45 25.85 180.0
-18 2 9 2.90 5.78 1.60 180.0
-16 2 9 3273.31 144.82 55.17 0.0
-14 2 9 103.66 8.12 9.13 180.0
-12 2 9 4.76 4.44 1.50 180.0
-10 2 9 54.71 6.21 8.67 180.0
-8 2 9 1225.55 42.02 33.29 0.0
-6 2 9 3644.63 91.25 60.44 0.0
-4 2 9 14.85 5.63 4.36 0.0
-2 2 9 15.92 7.49 1.86 180.0
0 2 9 1395.26 56.96 37.25 180.0
2 2 9 390.47 27.36 19.97 180.0
4 2 9 155.87 12.88 13.16 0.0
6 2 9 2596.49 119.24 49.70 0.0
8 2 9 231.89 17.99 13.60 180.0
10 2 9 571.51 41.03 22.50 180.0
12 2 9 394.16 37.75 19.34 180.0
14 2 9 12.92 8.66 2.54 0.0
16 2 9 34.74 8.45 5.38 0.0
18 2 9 9.38 9.90 2.79 180.0
20 2 9 1.11 9.87 0.35 0.0
22 2 9 11.70 22.58 1.30 180.0
-33 3 9 20.58 28.33 2.24 180.0
-31 3 9 8.16 10.54 2.19 0.0
-29 3 9 61.95 11.09 7.00 0.0
-27 3 9 29.14 13.94 0.42 0.0
-25 3 9 103.57 12.07 10.40 180.0
-23 3 9 13.39 7.98 1.54 180.0
-21 3 9 35.19 6.62 6.04 0.0
-19 3 9 305.63 23.45 17.64 0.0
-17 3 9 1061.70 52.78 32.50 180.0
-15 3 9 80.08 9.25 9.58 0.0
-13 3 9 1.44 6.22 0.89 0.0
-11 3 9 178.39 14.43 12.89 180.0
-9 3 9 55.86 6.28 7.65 0.0
-7 3 9 44.64 6.74 5.86 0.0
-5 3 9 5.18 2.47 3.54 180.0
-3 3 9 213.28 17.92 14.19 0.0
-1 3 9 1449.24 76.14 37.03 180.0
1 3 9 10.21 7.23 2.74 0.0
3 3 9 12.89 9.14 2.39 180.0
5 3 9 235.84 18.24 14.68 0.0
7 3 9 2.39 5.48 2.53 0.0
9 3 9 7.99 10.47 3.76 0.0
11 3 9 10.10 5.71 3.71 180.0
13 3 9 37.38 8.60 6.01 180.0
15 3 9 36.75 10.06 6.06 180.0
17 3 9 71.04 13.39 9.64 0.0
19 3 9 15.45 14.63 3.33 0.0
-30 4 9 9.57 13.77 1.58 180.0
-28 4 9 8.23 9.27 0.13 180.0
-26 4 9 22.96 12.38 1.08 180.0
-24 4 9 24.36 14.46 3.82 0.0
-22 4 9 112.17 23.84 11.62 0.0
-20 4 9 27.43 10.96 2.22 180.0
-18 4 9 180.75 17.22 13.98 180.0
-16 4 9 4.93 8.82 3.36 180.0
-14 4 9 25.16 6.96 5.21 0.0
-12 4 9 50.22 10.43 7.06 0.0
-10 4 9 9.38 3.71 2.14 0.0
-8 4 9 13.47 3.97 2.47 180.0
-6 4 9 291.38 20.54 18.15 180.0
-4 4 9 159.72 17.12 13.44 180.0
-2 4 9 23.49 5.07 5.13 0.0
0 4 9 156.83 15.86 13.45 0.0
2 4 9 12.01 8.94 0.89 0.0
4 4 9 32.72 8.66 5.66 0.0
6 4 9 45.75 9.14 7.06 180.0
8 4 9 81.60 13.33 9.02 180.0
10 4 9 26.72 9.15 5.32 0.0
12 4 9 102.37 19.19 8.91 0.0
14 4 9 5.30 8.15 2.21 0.0
16 4 9 10.08 10.40 3.23 180.0
-25 5 9 0.07 8.74 0.02 0.0
-23 5 9 12.51 15.42 0.60 180.0
-21 5 9 5.62 14.16 1.13 180.0
-19 5 9 29.58 30.47 0.98 180.0
-17 5 9 0.00 10.92 3.49 0.0
-15 5 9 37.60 13.30 4.35 0.0
-13 5 9 20.50 15.95 4.88 180.0
-11 5 9 18.26 8.81 4.17 0.0
-9 5 9 15.28 6.32 3.40 180.0
-7 5 9 65.74 13.89 8.94 0.0
-5 5 9 63.30 19.41 4.19 180.0
-3 5 9 24.34 12.37 3.33 0.0
-1 5 9 6.86 9.43 1.68 0.0
1 5 9 0.95 11.02 0.49 0.0
3 5 9 9.58 8.85 0.50 180.0
5 5 9 17.26 17.00 1.32 0.0
7 5 9 48.05 17.32 1.51 180.0
9 5 9 7.06 23.74 2.48 180.0
11 5 9 23.30 21.39 4.25 180.0
-16 6 9 0.00 6.96 0.24 180.0
-14 6 9 18.48 21.41 2.32 180.0
-12 6 9 0.00 26.62 2.17 180.0
-10 6 9 0.00 12.99 0.29 0.0
-8 6 9 0.00 16.34 2.13 0.0
-6 6 9 0.00 7.62 0.22 0.0
-4 6 9 0.00 11.57 1.34 180.0
-2 6 9 6.07 9.96 2.21 180.0
0 6 9 3.52 22.39 1.15 0.0
2 6 9 0.00 20.34 1.64 0.0
-38 0 10 0.00 17.14 2.92 180.0
-36 0 10 13.16 19.54 2.87 0.0
-34 0 10 27.54 18.48 0.47 0.0
-32 0 10 168.15 30.29 14.14 0.0
-30 0 10 15.68 12.68 0.87 180.0
-28 0 10 231.08 28.65 16.08 180.0
-26 0 10 214.75 26.21 14.75 180.0
-24 0 10 450.79 44.86 20.42 180.0
-22 0 10 354.25 54.62 19.82 0.0
-20 0 10 8.76 16.93 1.01 0.0
-18 0 10 198.13 18.54 14.35 180.0
-16 0 10 30.92 6.04 3.61 0.0
-14 0 10 1895.90 61.40 44.69 180.0
-12 0 10 42.91 9.99 4.12 180.0
-10 0 10 358.31 17.87 19.38 0.0
-8 0 10 11204.55 289.56 106.02 0.0
-6 0 10 840.83 30.27 29.83 180.0
-4 0 10 1662.14 65.82 35.66 0.0
-2 0 10 2295.93 74.82 48.79 180.0
0 0 10 250.34 16.73 18.41 0.0
2 0 10 644.86 36.49 26.59 0.0
4 0 10 2002.47 113.46 46.21 0.0
6 0 10 1010.98 58.41 31.24 180.0
8 0 10 45.77 10.90 6.73 0.0
10 0 10 603.10 31.32 24.40 180.0
12 0 10 176.19 21.66 12.34 0.0
14 0 10 76.29 19.76 7.45 0.0
16 0 10 138.48 26.23 11.37 180.0
18 0 10 25.52 13.77 5.23 180.0
20 0 10 152.97 34.66 11.51 180.0
22 0 10 6.37 18.92 1.77 0.0
-37 1 10 0.00 12.84 1.59 180.0
-35 1 10 10.71 13.17 2.10 180.0
-33 1 10 13.50 15.69 1.38 0.0
-31 1 10 31.92 7.13 6.13 180.0
-29 1 10 136.51 14.25 12.65 0.0
-27 1 10 74.62 14.60 9.30 0.0
-25 1 10 13.20 8.63 2.46 0.0
-23 1 10 0.00 4.61 0.10 0.0
-21 1 10 79.10 10.00 8.51 180.0
-19 1 10 120.57 9.45 10.88 180.0
-17 1 10 26.56 6.07 4.92 180.0
-15 1 10 2627.59 61.84 50.74 0.0
-13 1 10 1704.83 51.13 36.85 0.0
-11 1 10 226.20 8.68 14.18 180.0
-9 1 10 11201.42 260.59 100.94 180.0
-7 1 10 2909.88 66.86 53.13 0.0
-5 1 10 6.42 3.66 1.18 180.0
-3 1 10 390.04 14.17 18.95 180.0
-1 1 10 2063.36 47.55 42.79 180.0
1 1 10 108.61 7.55 10.34 0.0
3 1 10 13.19 4.21 4.27 180.0
5 1 10 51.23 6.85 5.09 0.0
7 1 10 54.34 8.48 7.32 180.0
9 1 10 359.30 13.66 18.10 0.0
11 1 10 46.14 8.86 5.41 180.0
13 1 10 75.17 11.29 8.52 180.0
15 1 10 0.86 7.96 1.30 0.0
17 1 10 11.61 7.42 3.08 0.0
19 1 10 7.26 6.29 2.08 0.0
21 1 10 33.37 17.58 6.23 0.0
-36 2 10 14.78 10.00 0.68 180.0
-34 2 10 16.69 13.29 0.80 180.0
-32 2 10 17.56 9.12 0.69 180.0
-30 2 10 10.23 10.14 2.96 0.0
-28 2 10 84.19 12.67 9.30 0.0
-26 2 10 0.00 6.08 0.46 0.0
-24 2 10 98.18 20.46 9.49 180.0
-22 2 10 1561.51 84.80 38.50 180.0
-20 2 10 1477.15 80.51 37.79 0.0
-18 2 10 782.73 39.99 27.37 0.0
-16 2 10 369.24 28.67 19.73 0.0
-14 2 10 60.10 10.26 7.44 180.0
-12 2 10 936.55 35.05 29.60 180.0
-10 2 10 1301.68 44.35 37.01 180.0
-8 2 10 117.47 7.97 11.51 180.0
-6 2 10 72.75 9.35 8.70 0.0
-4 2 10 2337.54 95.74 48.85 0.0
-2 2 10 248.51 18.73 15.10 0.0
0 2 10 17.59 7.57 3.97 0.0
2 2 10 3837.36 202.46 60.25 180.0
4 2 10 1952.81 99.44 42.36 180.0
6 2 10 1528.72 54.57 38.90 0.0
8 2 10 999.26 64.20 30.89 0.0
10 2 10 67.12 10.79 8.81 0.0
12 2 10 74.62 9.94 8.72 180.0
14 2 10 110.92 15.03 10.89 180.0
16 2 10 8.06 10.37 2.06 180.0
18 2 10 0.86 13.85 1.41 0.0
20 2 10 34.64 10.31 5.99 0.0
-35 3 10 0.00 32.04 2.30 0.0
-33 3 10 16.46 9.87 4.37 0.0
-31 3 10 0.17 7.60 1.57 0.0
-29 3 10 114.14 18.68 9.92 180.0
-27 3 10 64.23 12.15 6.86 180.0
-25 3 10 31.23 11.94 0.78 0.0
-23 3 10 23.99 11.72 2.41 180.0
-21 3 10 57.74 9.35 7.00 0.0
-19 3 10 44.77 11.32 0.99 180.0
-17 3 10 29.54 9.32 5.92 180.0
-15 3 10 471.89 23.39 21.52 180.0
-13 3 10 33.89 6.86 5.72 0.0
-11 3 10 19.98 6.36 3.27 180.0
-9 3 10 483.81 23.21 21.86 0.0
-7 3 10 57.05 6.05 6.74 0.0
-5 3 10 0.77 6.64 0.05 180.0
-3 3 10 118.34 12.86 10.83 180.0
-1 3 10 45.27 8.16 5.67 0.0
1 3 10 750.90 31.61 25.90 0.0
3 3 10 88.93 11.13 9.73 0.0
5 3 10 45.22 7.90 6.22 0.0
7 3 10 255.43 25.71 15.86 180.0
9 3 10 218.51 18.90 13.36 180.0
11 3 10 22.17 13.62 3.77 180.0
13 3 10 298.61 37.86 17.30 0.0
15 3 10 23.69 13.67 0.08 0.0
17 3 10 14.53 12.77 4.31 180.0
19 3 10 24.15 17.96 7.05 180.0
-30 4 10 3.93 11.35 0.63 0.0
-28 4 10 17.03 8.94 1.64 0.0
-26 4 10 74.11 15.78 8.80 180.0
-24 4 10 15.88 12.90 4.47 180.0
-22 4 10 230.75 38.24 14.60 0.0
-20 4 10 144.87 30.20 12.99 0.0
-18 4 10 1.74 8.81 0.29 180.0
-16 4 10 37.51 10.04 7.94 180.0
-14 4 10 90.06 19.51 11.15 180.0
-12 4 10 115.09 9.53 10.47 0.0
-10 4 10 13.88 3.64 6.13 180.0
-8 4 10 2.69 2.83 2.19 180.0
-6 4 10 7.92 5.63 4.14 0.0
-4 4 10 99.23 14.03 11.83 180.0
-2 4 10 68.46 10.12 9.40 0.0
0 4 10 9.37 7.36 0.78 180.0
2 4 10 6.29 7.79 0.67 0.0
4 4 10 148.81 13.93 13.51 180.0
6 4 10 118.05 17.02 11.26 180.0
8 4 10 77.50 12.52 7.75 0.0
10 4 10 68.23 19.84 10.71 0.0
12 4 10 19.54 7.33 3.40 180.0
14 4 10 21.05 15.78 1.32 180.0
16 4 10 0.00 11.67 0.16 180.0
-25 5 10 12.96 18.60 2.57 0.0
-23 5 10 0.00 13.62 0.21 0.0
-21 5 10 12.50 20.51 2.61 180.0
-19 5 10 18.72 14.36 5.16 180.0
-17 5 10 7.27 17.77 3.29 0.0
-15 5 10 88.16 20.42 10.41 0.0
-13 5 10 2.68 10.72 0.90 180.0
-11 5 10 61.08 12.77 6.74 180.0
-9 5 10 16.27 11.26 1.80 180.0
-7 5 10 25.89 14.19 3.58 180.0
-5 5 10 44.85 16.83 6.34 0.0
-3 5 10 49.46 32.85 5.49 0.0
-1 5 10 12.81 13.42 5.20 180.0
1 5 10 7.85 12.47 3.33 180.0
3 5 10 17.90 24.47 0.99 0.0
5 5 10 2.17 10.41 0.24 0.0
7 5 10 20.74 10.62 1.39 0.0
9 5 10 14.11 25.64 0.59 0.0
11 5 10 8.78 18.58 1.02 0.0
-16 6 10 14.32 18.37 1.75 180.0
-14 6 10 1.09 25.03 0.17 0.0
-12 6 10 2.34 21.05 1.96 180.0
-10 6 10 0.00 12.75 0.16 180.0
-8 6 10 1.30 8.27 0.73 0.0
-6 6 10 5.71 9.38 2.95 0.0
-4 6 10 0.00 10.47 1.63 0.0
-2 6 10 15.04 27.57 1.25 180.0
0 6 10 0.00 10.56 0.76 0.0
2 6 10 0.00 39.86 0.98 180.0
-37 1 11 4.64 9.52 3.52 0.0
-35 1 11 42.07 10.60 5.04 0.0
-33 1 11 43.47 14.21 2.20 180.0
-31 1 11 67.62 14.44 9.25 180.0
-29 1 11 46.66 10.22 6.89 180.0
-27 1 11 30.56 11.56 5.03 180.0
-25 1 11 1247.15 81.07 35.32 0.0
-23 1 11 411.55 35.67 19.80 0.0
-21 1 11 2387.31 150.14 49.26 180.0
-19 1 11 1423.30 55.21 38.25 180.0
-17 1 11 686.26 28.48 25.91 180.0
-15 1 11 3767.74 86.38 61.44 0.0
-13 1 11 396.33 14.54 18.31 180.0
-11 1 11 4.38 4.26 0.89 0.0
-9 1 11 5880.52 135.98 78.24 180.0
-7 1 11 405.98 14.54 21.92 180.0
-5 1 11 2826.42 64.48 50.82 0.0
-3 1 11 2393.98 58.49 51.62 0.0
-1 1 11 766.34 28.08 29.34 0.0
1 1 11 12.99 2.74 2.94 180.0
3 1 11 709.15 35.01 27.01 180.0
5 1 11 172.15 17.57 12.54 180.0
7 1 11 110.33 12.58 11.05 0.0
9 1 11 837.15 54.11 27.54 0.0
11 1 11 310.12 29.74 17.53 0.0
13 1 11 115.73 11.38 11.63 180.0
15 1 11 46.23 9.75 4.64 180.0
17 1 11 150.55 23.40 12.37 180.0
19 1 11 17.53 9.62 2.59 0.0
21 1 11 23.18 11.47 4.18 0.0
-36 2 11 28.23 17.19 2.42 180.0
-34 2 11 26.58 8.93 2.82 180.0
-32 2 11 11.92 8.26 1.95 0.0
-30 2 11 40.97 15.21 8.93 0.0
-28 2 11 101.19 15.79 9.04 180.0
-26 2 11 81.32 11.49 8.26 180.0
-24 2 11 242.23 28.84 16.07 180.0
-22 2 11 1825.21 99.29 41.60 0.0
-20 2 11 481.72 33.03 20.37 0.0
-18 2 11 100.13 8.80 10.87 0.0
-16 2 11 287.03 22.05 17.51 180.0
-14 2 11 4.25 3.36 1.51 180.0
-12 2 11 244.77 15.86 16.33 180.0
-10 2 11 1011.13 37.30 29.61 0.0
-8 2 11 561.09 35.99 23.22 0.0
-6 2 11 108.05 8.40 10.26 0.0
-4 2 11 97.74 9.17 9.28 180.0
-2 2 11 963.79 41.31 31.47 180.0
0 2 11 14.18 9.91 4.13 0.0
2 2 11 18.13 7.09 0.63 0.0
4 2 11 802.76 40.31 28.02 180.0
6 2 11 13.11 9.20 0.55 180.0
8 2 11 26.36 7.93 2.17 0.0
10 2 11 0.00 5.34 0.26 0.0
12 2 11 42.78 10.20 6.11 180.0
14 2 11 2.07 12.26 0.28 0.0
16 2 11 5.86 6.57 2.16 0.0
18 2 11 33.90 14.03 5.53 0.0
20 2 11 28.67 14.78 4.49 180.0
-35 3 11 12.78 14.82 1.93 0.0
-33 3 11 42.26 10.93 4.59 0.0
-31 3 11 24.46 13.49 2.09 180.0
-29 3 11 37.02 11.80 5.81 180.0
-27 3 11 17.18 11.98 0.11 180.0
-25 3 11 47.81 13.80 5.58 180.0
-23 3 11 56.16 15.67 7.26 0.0
-21 3 11 0.00 5.33 0.19 180.0
-19 3 11 123.69 19.09 11.42 0.0
-17 3 11 10.96 8.58 0.77 180.0
-15 3 11 448.85 23.64 20.37 180.0
-13 3 11 69.64 7.56 8.51 180.0
-11 3 11 6.92 4.10 2.00 180.0
-9 3 11 33.32 6.01 6.74 0.0
-7 3 11 929.41 45.37 29.10 0.0
-5 3 11 403.56 29.16 19.19 180.0
-3 3 11 98.70 11.21 9.88 0.0
-1 3 11 63.80 13.33 7.95 180.0
1 3 11 838.97 35.70 27.12 180.0
3 3 11 260.17 20.58 15.80 0.0
5 3 11 358.61 35.67 18.97 0.0
7 3 11 18.55 5.67 2.01 0.0
9 3 11 132.62 18.62 11.64 180.0
11 3 11 8.76 8.25 3.77 180.0
13 3 11 42.45 13.05 7.09 0.0
15 3 11 2.93 8.60 1.82 0.0
17 3 11 0.00 14.89 0.67 180.0
-32 4 11 5.53 15.39 2.16 180.0
-30 4 11 18.30 8.84 2.03 180.0
-28 4 11 25.93 12.92 4.45 0.0
-26 4 11 11.08 15.06 3.84 0.0
-24 4 11 10.95 11.97 3.48 180.0
-22 4 11 21.32 22.59 1.93 180.0
-20 4 11 30.45 14.74 1.34 180.0
-18 4 11 108.75 11.83 9.92 180.0
-16 4 11 5.44 5.84 1.99 180.0
-14 4 11 166.88 17.98 13.32 0.0
-12 4 11 28.36 5.18 4.09 180.0
-10 4 11 9.18 7.31 0.58 180.0
-8 4 11 223.28 20.47 15.80 180.0
-6 4 11 0.00 3.21 1.47 0.0
-4 4 11 16.11 8.32 0.63 180.0
-2 4 11 345.97 38.25 20.09 0.0
0 4 11 0.25 8.08 0.86 0.0
2 4 11 12.39 7.29 4.86 180.0
4 4 11 64.59 12.19 8.78 180.0
6 4 11 77.07 13.77 8.86 0.0
8 4 11 5.15 10.81 0.83 0.0
10 4 11 19.35 13.27 4.85 0.0
12 4 11 20.50 11.00 0.05 0.0
14 4 11 9.02 13.22 2.17 180.0
-25 5 11 27.40 9.92 2.02 180.0
-23 5 11 6.33 9.20 0.38 180.0
-21 5 11 0.00 12.75 0.80 0.0
-19 5 11 25.16 22.21 1.97 0.0
-17 5 11 29.84 16.31 1.64 0.0
-15 5 11 15.34 13.56 5.29 0.0
-13 5 11 0.00 4.88 1.44 180.0
-11 5 11 15.73 9.10 2.87 180.0
-9 5 11 3.08 9.50 3.83 0.0
-7 5 11 0.00 13.25 0.75 0.0
-5 5 11 5.55 16.48 1.65 0.0
-3 5 11 32.46 15.33 5.69 180.0
-1 5 11 2.47 9.20 1.69 180.0
1 5 11 6.27 11.13 1.27 0.0
3 5 11 16.81 16.72 2.50 180.0
5 5 11 12.45 14.52 0.96 0.0
7 5 11 10.72 7.56 1.29 180.0
9 5 11 18.25 14.15 0.02 180.0
-16 6 11 7.77 19.49 1.54 0.0
-14 6 11 0.00 23.59 2.60 180.0
-12 6 11 0.00 13.04 2.84 180.0
-10 6 11 0.00 12.57 0.38 0.0
-8 6 11 8.36 10.29 2.63 0.0
-6 6 11 18.80 14.31 2.01 0.0
-4 6 11 16.08 13.97 2.22 180.0
-2 6 11 10.16 14.41 1.46 180.0
0 6 11 13.34 21.32 1.34 180.0
-38 0 12 28.58 43.77 1.75 180.0
-36 0 12 80.10 24.46 9.28 0.0
-34 0 12 8.27 8.56 1.72 180.0
-32 0 12 156.96 29.15 14.06 180.0
-30 0 12 275.37 53.87 15.37 180.0
-28 0 12 53.63 7.41 6.44 180.0
-26 0 12 25.01 10.85 4.95 180.0
-24 0 12 1549.07 119.75 39.15 0.0
-22 0 12 748.69 48.33 27.34 0.0
-20 0 12 300.79 27.77 16.22 0.0
-18 0 12 11904.69 1380.59 114.25 180.0
-16 0 12 2227.86 72.14 45.77 180.0
-14 0 12 9695.20 303.10 95.37 0.0
-12 0 12 5606.22 172.49 73.98 0.0
-10 0 12 4361.30 137.38 66.37 0.0
-8 0 12 2311.68 74.20 47.53 180.0
-6 0 12 102.01 12.73 8.41 0.0
-4 0 12 1484.87 64.32 40.79 180.0
-2 0 12 2295.98 74.35 47.52 0.0
0 0 12 11.27 6.61 4.03 0.0
2 0 12 240.58 28.64 17.23 0.0
4 0 12 1044.52 77.55 29.83 180.0
6 0 12 1112.95 58.28 32.41 180.0
8 0 12 171.67 21.83 13.84 180.0
10 0 12 323.72 38.99 17.24 0.0
12 0 12 0.00 9.32 0.73 180.0
14 0 12 100.64 21.02 8.17 0.0
16 0 12 170.30 31.07 11.82 180.0
18 0 12 160.81 42.18 12.12 180.0
20 0 12 19.39 16.27 3.43 0.0
-39 1 12 0.00 14.68 2.72 0.0
-37 1 12 18.86 20.24 1.21 180.0
-35 1 12 4.69 15.51 1.69 180.0
-33 1 12 17.41 10.42 4.76 180.0
-31 1 12 8.26 7.38 1.04 180.0
-29 1 12 21.33 8.65 4.23 0.0
-27 1 12 967.73 123.05 32.21 0.0
-25 1 12 11.59 7.54 1.52 180.0
-23 1 12 564.17 34.40 24.19 180.0
-21 1 12 560.25 30.90 23.64 180.0
-19 1 12 27.46 5.59 4.84 0.0
-17 1 12 346.90 22.28 18.41 0.0
-15 1 12 136.58 9.64 12.02 0.0
-13 1 12 525.28 18.68 22.60 180.0
-11 1 12 58.76 6.91 8.43 180.0
-9 1 12 1865.38 44.87 42.99 180.0
-7 1 12 35.47 5.21 4.01 180.0
-5 1 12 125.46 6.38 10.80 0.0
-3 1 12 490.55 31.13 22.29 0.0
-1 1 12 265.77 17.90 16.67 180.0
1 1 12 119.52 12.48 10.85 0.0
3 1 12 333.04 29.94 19.67 180.0
5 1 12 273.64 16.80 16.50 0.0
7 1 12 10.92 7.30 3.27 180.0
9 1 12 22.16 7.71 4.30 0.0
11 1 12 1.90 5.60 2.85 0.0
13 1 12 30.79 10.28 4.60 0.0
15 1 12 6.93 8.25 2.34 0.0
17 1 12 29.62 10.56 4.89 0.0
19 1 12 11.88 9.92 3.27 180.0
-36 2 12 20.41 8.68 4.88 180.0
-34 2 12 13.87 8.63 1.66 180.0
-32 2 12 34.84 15.07 5.73 0.0
-30 2 12 17.61 14.52 2.58 0.0
-28 2 12 40.51 20.46 3.53 0.0
-26 2 12 19.16 8.24 0.89 180.0
-24 2 12 22.15 11.29 2.82 0.0
-22 2 12 67.52 12.01 6.32 180.0
-20 2 12 91.98 12.78 8.72 180.0
-18 2 12 359.95 23.14 18.65 0.0
-16 2 12 6.55 3.88 1.37 180.0
-14 2 12 57.33 7.39 5.19 0.0
-12 2 12 172.35 11.95 14.49 180.0
-10 2 12 3072.90 115.02 53.27 180.0
-8 2 12 1203.41 48.33 34.15 0.0
-6 2 12 1623.22 65.44 39.57 0.0
-4 2 12 23.98 6.43 5.79 180.0
-2 2 12 1102.75 52.37 32.31 180.0
0 2 12 662.02 36.13 25.49 180.0
2 2 12 426.72 26.44 20.33 0.0
4 2 12 31.92 8.10 5.60 0.0
6 2 12 589.36 40.21 23.34 0.0
8 2 12 44.36 8.73 7.11 0.0
10 2 12 277.86 24.70 16.25 180.0
12 2 12 99.77 13.56 9.37 180.0
14 2 12 44.45 8.99 5.60 0.0
16 2 12 10.10 12.66 3.16 0.0
18 2 12 23.82 10.71 4.79 0.0
-35 3 12 0.00 16.51 1.44 180.0
-33 3 12 0.00 13.67 1.61 0.0
-31 3 12 0.00 9.93 1.09 0.0
-29 3 12 15.20 11.21 0.65 180.0
-27 3 12 12.73 8.54 5.29 180.0
-25 3 12 5.20 6.98 3.84 180.0
-23 3 12 0.00 8.54 0.64 0.0
-21 3 12 10.15 9.27 3.29 180.0
-19 3 12 83.16 13.75 10.03 0.0
-17 3 12 256.06 18.77 15.40 180.0
-15 3 12 85.31 9.01 9.78 0.0
-13 3 12 218.35 20.69 16.24 0.0
-11 3 12 1232.11 58.42 34.99 0.0
-9 3 12 1.11 6.15 2.76 180.0
-7 3 12 123.69 13.71 11.57 180.0
-5 3 12 1305.25 50.39 34.43 180.0
-3 3 12 31.87 10.20 4.54 180.0
-1 3 12 2078.85 96.48 43.39 0.0
1 3 12 1090.82 86.57 30.61 0.0
3 3 12 185.17 17.31 13.85 180.0
5 3 12 1383.23 207.30 38.50 180.0
7 3 12 75.70 14.12 7.13 180.0
9 3 12 14.89 8.46 4.65 0.0
11 3 12 39.78 10.20 5.49 0.0
13 3 12 0.00 13.04 0.01 0.0
15 3 12 0.00 15.00 0.28 0.0
-32 4 12 13.30 11.35 0.83 180.0
-30 4 12 20.08 11.78 2.68 180.0
-28 4 12 18.26 9.96 0.11 180.0
-26 4 12 62.71 15.68 6.37 0.0
-24 4 12 12.09 6.75 0.93 180.0
-22 4 12 9.38 8.32 1.08 180.0
-20 4 12 9.66 8.89 0.83 180.0
-18 4 12 92.90 12.38 9.32 180.0
-16 4 12 6.70 6.79 2.78 0.0
-14 4 12 8.28 8.36 0.70 180.0
-12 4 12 28.53 7.16 4.10 0.0
-10 4 12 4.81 3.58 2.28 0.0
-8 4 12 208.96 20.85 14.94 180.0
-6 4 12 20.48 8.79 3.51 180.0
-4 4 12 17.14 6.29 5.71 0.0
-2 4 12 41.74 8.94 7.31 180.0
0 4 12 17.63 8.13 1.73 0.0
2 4 12 7.50 6.60 1.33 0.0
4 4 12 143.73 19.98 11.19 0.0
6 4 12 4.14 6.61 0.35 0.0
8 4 12 106.66 19.21 10.32 180.0
10 4 12 0.00 7.20 2.63 0.0
12 4 12 11.28 11.75 2.80 0.0
-27 5 12 21.41 30.82 0.46 0.0
-25 5 12 20.57 13.93 4.77 180.0
-23 5 12 28.96 12.60 4.57 180.0
-21 5 12 27.16 25.51 3.04 0.0
-19 5 12 14.76 12.07 3.46 0.0
-17 5 12 13.17 13.71 2.15 0.0
-15 5 12 15.12 18.28 0.86 0.0
-13 5 12 0.00 11.54 0.98 0.0
-11 5 12 38.68 17.07 7.99 180.0
-9 5 12 26.44 9.68 0.26 180.0
-7 5 12 9.28 7.00 0.54 0.0
-5 5 12 11.58 14.83 0.25 180.0
-3 5 12 19.51 20.19 3.85 0.0
-1 5 12 4.55 10.63 0.75 0.0
1 5 12 20.24 18.73 1.89 180.0
3 5 12 0.00 12.15 1.53 0.0
5 5 12 0.55 7.07 1.95 180.0
7 5 12 12.02 16.20 1.28 0.0
-16 6 12 12.46 17.68 1.61 180.0
-14 6 12 0.00 33.87 1.01 180.0
-12 6 12 35.86 30.68 2.75 0.0
-10 6 12 0.00 11.07 2.36 0.0
-8 6 12 15.26 15.05 0.36 0.0
-6 6 12 10.71 11.59 0.09 180.0
-4 6 12 0.00 11.56 0.05 0.0
-39 1 13 20.75 13.48 5.30 0.0
-37 1 13 13.83 17.13 2.33 0.0
-35 1 13 26.79 13.12 5.46 180.0
-33 1 13 75.22 15.24 7.56 180.0
-31 1 13 12.35 10.94 1.57 180.0
-29 1 13 306.60 40.53 19.66 0.0
-27 1 13 23.57 12.16 5.21 180.0
-25 1 13 490.71 27.08 22.15 180.0
-23 1 13 55.12 9.09 7.96 180.0
-21 1 13 52.19 6.52 6.52 180.0
-19 1 13 625.16 26.34 25.00 180.0
-17 1 13 1564.61 56.47 39.14 0.0
-15 1 13 36.24 6.52 5.91 0.0
-13 1 13 1469.39 52.67 37.93 0.0
-11 1 13 1982.25 46.38 45.72 180.0
-9 1 13 310.40 11.85 18.89 180.0
-7 1 13 517.90 37.42 22.10 180.0
-5 1 13 2029.63 73.19 45.19 0.0
-3 1 13 3200.78 120.84 57.94 0.0
-1 1 13 12.79 5.49 4.26 0.0
1 1 13 77.98 11.27 8.56 180.0
3 1 13 916.20 49.46 29.31 180.0
5 1 13 54.87 7.80 7.88 180.0
7 1 13 299.66 26.52 17.32 0.0
9 1 13 116.97 13.07 10.86 0.0
11 1 13 11.54 5.66 1.51 180.0
13 1 13 268.88 34.56 15.79 180.0
15 1 13 75.70 17.22 8.26 180.0
17 1 13 14.05 8.19 2.07 0.0
19 1 13 12.42 9.33 3.19 0.0
-38 2 13 20.32 14.95 3.86 180.0
-36 2 13 12.52 10.92 2.24 0.0
-34 2 13 36.14 15.29 6.33 0.0
-32 2 13 51.09 18.56 5.88 0.0
-30 2 13 3.29 23.10 0.03 180.0
-28 2 13 16.70 14.60 6.71 180.0
-26 2 13 38.96 8.91 5.33 180.0
-24 2 13 62.40 13.54 7.70 0.0
-22 2 13 93.60 11.67 9.63 0.0
-20 2 13 404.26 22.50 18.87 0.0
-18 2 13 19.95 5.32 4.37 0.0
-16 2 13 353.91 26.73 18.80 180.0
-14 2 13 95.53 8.26 9.26 0.0
-12 2 13 163.45 12.91 13.66 180.0
-10 2 13 77.97 6.56 9.16 0.0
-8 2 13 896.83 42.80 29.34 180.0
-6 2 13 28.20 6.65 5.60 180.0
-4 2 13 155.19 13.76 12.27 180.0
-2 2 13 16.10 9.46 1.20 0.0
0 2 13 424.73 27.29 21.70 180.0
2 2 13 653.98 29.81 25.08 0.0
4 2 13 43.62 11.94 6.65 0.0
6 2 13 182.91 18.27 14.22 180.0
8 2 13 105.40 11.99 9.99 180.0
10 2 13 13.40 9.57 2.55 180.0
12 2 13 164.29 22.09 12.90 0.0
14 2 13 85.61 16.12 8.33 0.0
16 2 13 0.00 13.72 0.11 0.0
-35 3 13 12.60 19.65 0.49 0.0
-33 3 13 22.74 12.33 2.07 0.0
-31 3 13 18.73 9.93 1.70 0.0
-29 3 13 13.70 15.30 5.15 180.0
-27 3 13 59.30 15.87 6.00 180.0
-25 3 13 23.97 9.96 2.00 180.0
-23 3 13 15.33 10.60 3.55 0.0
-21 3 13 323.27 34.13 18.67 0.0
-19 3 13 223.44 17.35 14.37 180.0
-17 3 13 5.00 3.94 2.55 180.0
-15 3 13 30.15 6.60 5.52 180.0
-13 3 13 1.81 4.73 2.39 0.0
-11 3 13 109.80 12.36 11.07 0.0
-9 3 13 192.24 22.20 14.35 0.0
-7 3 13 24.55 5.55 3.85 180.0
-5 3 13 256.60 21.27 15.78 180.0
-3 3 13 684.51 54.34 24.62 180.0
-1 3 13 2036.72 151.85 42.79 0.0
1 3 13 74.19 8.26 8.20 0.0
3 3 13 60.45 13.39 8.86 180.0
5 3 13 1.68 8.42 3.07 180.0
7 3 13 31.72 12.23 3.26 180.0
9 3 13 1.01 12.76 2.47 180.0
11 3 13 17.24 13.68 2.57 0.0
13 3 13 24.00 15.32 0.44 0.0
15 3 13 22.46 17.75 5.10 0.0
-32 4 13 14.96 12.41 2.78 180.0
-30 4 13 14.19 14.95 0.08 180.0
-28 4 13 0.05 15.54 0.00 0.0
-26 4 13 85.29 19.08 8.87 0.0
-24 4 13 40.16 10.26 4.60 180.0
-22 4 13 87.50 13.85 9.59 180.0
-20 4 13 81.70 12.49 7.65 180.0
-18 4 13 23.18 8.42 4.40 0.0
-16 4 13 30.02 6.46 6.08 0.0
-14 4 13 104.65 14.49 10.59 0.0
-12 4 13 53.89 10.68 7.79 180.0
-10 4 13 100.29 13.84 10.71 180.0
-8 4 13 0.57 5.55 3.19 0.0
-6 4 13 13.65 7.96 3.05 0.0
-4 4 13 137.18 13.32 11.65 0.0
-2 4 13 103.01 12.06 9.40 0.0
0 4 13 1.16 9.51 2.92 180.0
2 4 13 109.25 20.57 11.82 180.0
4 4 13 10.25 10.67 4.30 180.0
6 4 13 49.31 10.66 6.99 0.0
8 4 13 16.70 11.39 4.13 0.0
10 4 13 35.23 10.15 1.41 180.0
12 4 13 0.00 15.48 2.67 180.0
-27 5 13 0.00 26.88 3.50 0.0
-25 5 13 29.20 11.02 1.29 180.0
-23 5 13 25.10 22.91 0.40 180.0
-21 5 13 16.99 15.11 2.79 180.0
-19 5 13 13.23 8.75 2.53 0.0
-17 5 13 34.37 17.73 1.38 0.0
-15 5 13 15.73 15.03 0.86 0.0
-13 5 13 0.00 8.91 0.33 180.0
-11 5 13 21.23 10.01 5.35 180.0
-9 5 13 5.21 9.20 0.72 0.0
-7 5 13 9.41 19.22 0.44 0.0
-5 5 13 0.04 11.71 0.24 0.0
-3 5 13 7.79 8.12 2.56 180.0
-1 5 13 11.97 14.09 3.52 180.0
1 5 13 21.07 21.67 2.24 180.0
3 5 13 24.01 13.03 3.66 0.0
5 5 13 3.35 12.04 1.63 180.0
-14 6 13 0.00 19.28 0.96 0.0
-12 6 13 15.72 21.28 0.91 0.0
-10 6 13 0.00 15.11 1.21 0.0
-8 6 13 14.61 9.28 0.07 0.0
-6 6 13 37.52 25.37 0.48 0.0
-40 0 14 0.00 26.43 1.37 180.0
-38 0 14 36.83 22.59 4.03 0.0
-36 0 14 31.64 14.79 4.62 0.0
-34 0 14 142.83 48.54 16.05 0.0
-32 0 14 750.31 230.92 30.43 180.0
-30 0 14 724.23 124.56 28.28 180.0
-28 0 14 78.08 36.60 12.22 0.0
-26 0 14 2454.51 159.14 50.58 0.0
-24 0 14 240.43 31.41 15.21 0.0
-22 0 14 72.53 11.66 8.83 180.0
-20 0 14 1127.72 64.03 32.47 180.0
-18 0 14 368.49 33.23 17.95 0.0
-16 0 14 1.51 11.27 0.54 0.0
-14 0 14 3795.77 190.26 62.40 0.0
-12 0 14 629.77 45.47 24.34 0.0
-10 0 14 1032.73 52.76 32.86 180.0
-8 0 14 1493.25 75.92 39.31 180.0
-6 0 14 1362.40 70.05 36.27 180.0
-4 0 14 143.74 13.88 11.40 0.0
-2 0 14 813.19 62.25 30.03 0.0
0 0 14 0.00 8.31 0.96 180.0
2 0 14 334.61 35.12 18.42 180.0
4 0 14 1039.84 134.94 32.81 180.0
6 0 14 1.05 8.01 1.70 180.0
8 0 14 4.15 7.29 4.66 180.0
10 0 14 412.43 67.98 20.64 0.0
12 0 14 31.54 16.07 5.15 180.0
14 0 14 34.83 21.96 5.15 180.0
16 0 14 16.83 18.42 2.81 0.0
18 0 14 14.95 12.41 2.73 0.0
-39 1 14 5.64 14.69 0.41 180.0
-37 1 14 3.61 9.28 0.76 0.0
-35 1 14 11.00 38.37 2.08 0.0
-33 1 14 14.29 9.35 4.77 0.0
-31 1 14 66.55 15.04 7.80 0.0
-29 1 14 153.48 20.19 13.22 180.0
-27 1 14 223.50 23.36 15.43 180.0
-25 1 14 239.93 25.47 14.53 180.0
-23 1 14 173.88 16.80 13.68 0.0
-21 1 14 561.98 25.36 22.75 0.0
-19 1 14 154.60 12.31 12.94 0.0
-17 1 14 1792.37 71.61 39.84 180.0
-15 1 14 29.18 5.32 4.66 180.0
-13 1 14 379.34 24.14 19.45 180.0
-11 1 14 206.52 13.89 15.19 180.0
-9 1 14 165.21 10.99 13.06 0.0
-7 1 14 204.74 13.48 16.19 0.0
-5 1 14 686.81 27.56 26.17 0.0
-3 1 14 2.23 4.45 3.11 180.0
-1 1 14 0.00 4.54 2.64 180.0
1 1 14 98.01 10.05 11.08 180.0
3 1 14 113.36 13.44 9.56 0.0
5 1 14 0.00 4.82 2.77 0.0
7 1 14 409.62 38.35 22.25 0.0
9 1 14 116.29 15.20 10.32 180.0
11 1 14 24.79 8.71 5.77 180.0
13 1 14 9.17 7.99 1.11 0.0
15 1 14 18.48 9.07 3.04 0.0
17 1 14 4.14 9.34 2.08 180.0
-38 2 14 20.01 10.20 0.48 180.0
-36 2 14 3.13 15.94 0.34 0.0
-34 2 14 14.18 11.66 3.60 180.0
-32 2 14 8.32 12.75 4.36 0.0
-30 2 14 48.73 12.25 4.29 0.0
-28 2 14 8.74 8.80 2.42 180.0
-26 2 14 7.75 7.20 3.07 180.0
-24 2 14 173.53 18.54 12.64 180.0
-22 2 14 97.45 10.33 10.49 0.0
-20 2 14 107.08 12.08 10.15 0.0
-18 2 14 65.74 8.01 7.91 0.0
-16 2 14 849.71 39.05 29.14 180.0
-14 2 14 762.88 33.38 27.79 180.0
-12 2 14 53.89 6.74 6.55 0.0
-10 2 14 1008.82 44.94 31.41 0.0
-8 2 14 50.39 8.84 7.57 0.0
-6 2 14 1552.46 69.42 38.11 0.0
-4 2 14 2459.17 118.59 49.46 180.0
-2 2 14 879.91 43.06 27.99 180.0
0 2 14 60.34 8.69 7.32 0.0
2 2 14 1137.19 95.25 32.81 0.0
4 2 14 224.18 21.19 16.13 0.0
6 2 14 57.89 10.34 7.27 180.0
8 2 14 20.22 7.64 4.98 180.0
10 2 14 58.20 11.77 7.54 180.0
12 2 14 53.41 13.78 7.66 180.0
14 2 14 19.91 9.33 4.31 0.0
16 2 14 16.69 8.72 3.89 0.0
-35 3 14 39.24 14.32 1.96 0.0
-33 3 14 2.59 10.62 1.43 180.0
-31 3 14 17.48 18.18 2.70 180.0
-29 3 14 15.66 10.91 3.33 180.0
-27 3 14 7.55 8.61 1.44 0.0
-25 3 14 124.58 14.50 9.66 0.0
-23 3 14 101.97 17.55 8.40 0.0
-21 3 14 18.30 10.33 1.52 0.0
-19 3 14 66.92 9.62 9.42 180.0
-17 3 14 1.89 7.51 0.43 180.0
-15 3 14 40.98 7.02 7.08 0.0
-13 3 14 624.15 29.63 25.53 0.0
-11 3 14 14.77 9.40 2.62 180.0
-9 3 14 532.60 21.70 23.21 180.0
-7 3 14 11.51 8.54 0.63 180.0
-5 3 14 235.79 18.20 15.95 0.0
-3 3 14 13.34 6.76 4.04 180.0
-1 3 14 294.61 27.74 17.14 180.0
1 3 14 12.14 9.81 4.40 180.0
3 3 14 37.61 8.53 5.40 180.0
5 3 14 24.32 12.17 0.81 180.0
7 3 14 8.88 12.89 0.19 0.0
9 3 14 23.71 11.04 3.57 0.0
11 3 14 21.44 8.55 2.63 0.0
13 3 14 26.78 9.94 2.17 180.0
-32 4 14 10.41 11.62 0.77 180.0
-30 4 14 0.00 8.03 0.43 0.0
-28 4 14 31.34 12.26 5.43 0.0
-26 4 14 16.94 10.67 0.06 180.0
-24 4 14 0.00 7.13 0.30 180.0
-22 4 14 76.28 12.51 9.11 180.0
-20 4 14 18.70 13.70 1.73 180.0
-18 4 14 0.00 8.34 2.13 180.0
-16 4 14 9.03 6.86 3.47 180.0
-14 4 14 27.77 6.81 4.80 0.0
-12 4 14 20.20 5.10 5.61 180.0
-10 4 14 146.78 14.30 12.30 0.0
-8 4 14 28.69 7.58 6.74 0.0
-6 4 14 196.92 21.62 15.37 180.0
-4 4 14 30.29 6.90 6.76 180.0
-2 4 14 21.77 7.93 4.99 0.0
0 4 14 84.48 16.77 9.78 0.0
2 4 14 30.31 8.78 5.20 0.0
4 4 14 26.02 8.00 5.31 180.0
6 4 14 15.19 8.04 2.51 0.0
8 4 14 0.93 9.24 2.98 0.0
10 4 14 19.55 7.48 2.46 180.0
-25 5 14 57.33 21.28 4.68 180.0
-23 5 14 25.11 33.11 1.84 180.0
-21 5 14 44.83 18.15 3.47 0.0
-19 5 14 61.37 31.53 6.99 0.0
-17 5 14 5.07 23.23 0.15 180.0
-15 5 14 61.96 25.21 7.83 180.0
-13 5 14 4.44 11.99 4.70 180.0
-11 5 14 0.83 9.34 2.05 0.0
-9 5 14 18.23 18.09 2.52 0.0
-7 5 14 56.78 15.99 4.94 0.0
-5 5 14 20.05 11.64 0.89 0.0
-3 5 14 25.03 12.09 2.06 180.0
-1 5 14 22.82 13.89 2.67 180.0
1 5 14 34.17 14.66 4.42 180.0
3 5 14 0.00 13.62 4.64 0.0
5 5 14 10.66 30.53 4.00 0.0
-39 1 15 37.41 18.90 6.22 180.0
-37 1 15 5.52 9.93 1.06 180.0
-35 1 15 25.88 12.35 4.08 180.0
-33 1 15 21.51 10.71 3.92 180.0
-31 1 15 15.66 12.03 2.14 0.0
-29 1 15 75.62 17.00 7.95 0.0
-27 1 15 299.60 31.08 18.15 0.0
-25 1 15 807.62 52.27 28.44 180.0
-23 1 15 732.49 26.58 26.19 180.0
-21 1 15 31.96 8.84 4.71 0.0
-19 1 15 492.73 21.33 22.34 0.0
-17 1 15 1550.38 62.94 39.02 0.0
-15 1 15 234.32 18.12 14.61 0.0
-13 1 15 729.21 26.88 25.87 180.0
-11 1 15 10.98 3.74 2.82 180.0
-9 1 15 27.57 5.58 4.86 0.0
-7 1 15 256.45 19.63 16.98 0.0
-5 1 15 1346.29 54.61 37.69 0.0
-3 1 15 92.57 8.79 9.63 180.0
-1 1 15 1062.28 49.48 31.94 180.0
1 1 15 1493.76 55.46 38.54 180.0
3 1 15 422.09 33.85 22.56 0.0
5 1 15 16.86 34.64 11.68 0.0
7 1 15 75.37 11.99 6.62 0.0
9 1 15 162.43 20.91 11.62 180.0
11 1 15 251.12 34.32 15.40 180.0
13 1 15 23.20 12.07 2.93 180.0
15 1 15 12.02 7.78 3.04 0.0
-38 2 15 13.50 14.20 0.08 0.0
-36 2 15 27.87 22.45 0.56 180.0
-34 2 15 93.54 22.80 5.58 0.0
-32 2 15 12.69 16.78 2.03 0.0
-30 2 15 44.45 10.01 7.01 0.0
-28 2 15 39.05 11.08 4.75 180.0
-26 2 15 152.23 23.74 12.30 180.0
-24 2 15 81.59 10.77 9.63 0.0
-22 2 15 191.46 17.18 12.95 0.0
-20 2 15 15.34 7.07 2.62 180.0
-18 2 15 656.20 29.56 26.74 180.0
-16 2 15 396.61 27.84 18.16 180.0
-14 2 15 477.59 23.15 20.99 180.0
-12 2 15 1459.94 70.60 37.86 0.0
-10 2 15 127.67 13.29 12.02 0.0
-8 2 15 39.19 8.37 6.40 0.0
-6 2 15 4067.00 191.36 61.93 180.0
-4 2 15 389.30 17.01 19.44 180.0
-2 2 15 616.85 24.50 24.44 0.0
0 2 15 1128.93 88.61 32.45 0.0
2 2 15 10.72 6.78 1.49 180.0
4 2 15 0.00 9.26 0.91 0.0
6 2 15 20.96 10.19 6.41 180.0
8 2 15 14.96 9.89 2.89 0.0
10 2 15 54.01 16.05 6.51 0.0
12 2 15 10.31 9.53 2.64 0.0
14 2 15 12.71 9.67 2.12 0.0
-35 3 15 15.38 11.95 0.54 0.0
-33 3 15 12.86 16.25 2.30 0.0
-31 3 15 10.86 8.78 4.58 180.0
-29 3 15 17.53 12.72 1.85 180.0
-27 3 15 17.56 13.25 1.21 180.0
-25 3 15 104.64 14.32 10.31 0.0
-23 3 15 0.49 6.81 0.75 0.0
-21 3 15 25.85 6.70 3.73 0.0
-19 3 15 77.39 10.99 9.76 180.0
-17 3 15 291.89 21.44 17.49 180.0
-15 3 15 153.13 16.73 14.07 0.0
-13 3 15 605.80 43.33 23.95 0.0
-11 3 15 20.98 5.90 3.55 180.0
-9 3 15 8.89 5.61 1.08 180.0
-7 3 15 259.17 19.34 15.87 180.0
-5 3 15 46.10 6.65 5.77 0.0
-3 3 15 54.60 8.79 7.55 180.0
-1 3 15 33.82 9.76 4.25 0.0
1 3 15 241.08 23.99 16.12 0.0
3 3 15 18.66 13.87 4.47 180.0
5 3 15 69.26 34.75 6.17 180.0
7 3 15 10.51 8.66 0.56 180.0
9 3 15 27.08 15.13 4.41 180.0
11 3 15 20.52 10.43 4.88 0.0
-32 4 15 20.56 12.24 0.36 180.0
-30 4 15 18.65 14.21 0.70 0.0
-28 4 15 19.61 16.77 1.16 0.0
-26 4 15 17.49 10.93 1.68 180.0
-24 4 15 10.87 11.38 0.25 180.0
-22 4 15 5.66 5.85 3.57 180.0
-20 4 15 0.00 7.68 0.48 180.0
-18 4 15 54.45 10.91 7.36 0.0
-16 4 15 35.79 11.66 7.56 0.0
-14 4 15 6.75 4.98 1.83 0.0
-12 4 15 111.45 13.02 10.02 180.0
-10 4 15 81.11 12.43 9.50 180.0
-8 4 15 211.30 27.84 15.23 0.0
-6 4 15 128.99 18.13 11.94 0.0
-4 4 15 14.32 6.01 5.08 180.0
-2 4 15 45.49 10.83 6.91 180.0
0 4 15 9.77 8.56 2.59 180.0
2 4 15 16.30 7.38 5.05 180.0
4 4 15 33.47 9.90 4.27 0.0
6 4 15 5.66 16.22 1.01 0.0
8 4 15 0.00 6.76 1.48 0.0
-25 5 15 0.00 9.56 0.44 0.0
-23 5 15 0.00 20.36 0.20 0.0
-21 5 15 35.13 20.32 5.02 0.0
-19 5 15 32.69 16.36 4.65 180.0
-17 5 15 13.69 13.90 0.62 0.0
-15 5 15 47.28 18.47 5.24 180.0
-13 5 15 0.00 6.75 1.22 180.0
-11 5 15 0.00 13.55 0.21 0.0
-9 5 15 0.00 13.56 0.05 180.0
-7 5 15 41.46 16.16 0.15 0.0
-5 5 15 4.83 10.96 2.32 180.0
-3 5 15 11.54 12.44 1.82 0.0
-1 5 15 30.33 14.14 2.30 0.0
1 5 15 13.02 14.52 1.88 180.0
3 5 15 28.91 12.42 0.20 180.0
-40 0 16 15.46 44.46 3.06 0.0
-38 0 16 30.80 52.36 0.67 180.0
-36 0 16 60.69 23.54 10.85 180.0
-34 0 16 6.74 19.59 3.21 180.0
-32 0 16 462.24 93.06 24.24 0.0
-30 0 16 23.64 13.85 4.68 0.0
-28 0 16 68.52 17.50 8.35 0.0
-26 0 16 60.45 12.85 7.50 0.0
-24 0 16 531.89 27.32 23.04 180.0
-22 0 16 14.25 9.02 1.17 0.0
-20 0 16 446.86 32.82 21.81 180.0
-18 0 16 476.45 30.40 23.07 0.0
-16 0 16 1324.10 74.22 35.24 0.0
-14 0 16 1642.85 112.53 39.39 0.0
-12 0 16 1137.38 77.16 33.13 180.0
-10 0 16 3949.36 223.01 62.22 180.0
-8 0 16 3263.89 188.10 59.01 180.0
-6 0 16 90.77 11.96 9.68 0.0
-4 0 16 996.75 61.58 29.33 0.0
-2 0 16 1322.74 90.52 39.06 0.0
0 0 16 46.94 10.84 7.33 180.0
2 0 16 2164.88 285.03 49.83 180.0
4 0 16 138.25 23.86 13.73 180.0
6 0 16 210.06 49.69 16.43 0.0
8 0 16 650.89 167.93 27.25 0.0
10 0 16 0.00 10.77 0.30 0.0
12 0 16 19.81 17.00 1.59 0.0
14 0 16 102.17 27.02 8.84 180.0
-39 1 16 21.82 18.59 4.09 180.0
-37 1 16 14.44 12.56 1.17 180.0
-35 1 16 37.31 11.41 7.81 0.0
-33 1 16 23.06 15.04 4.85 0.0
-31 1 16 98.15 15.87 9.91 180.0
-29 1 16 11.60 8.05 3.04 180.0
-27 1 16 66.76 6.30 7.86 180.0
-25 1 16 21.52 7.53 5.01 0.0
-23 1 16 276.98 17.40 16.44 180.0
-21 1 16 176.95 16.54 13.49 0.0
-19 1 16 21.12 6.08 5.09 0.0
-17 1 16 11.88 4.61 4.05 0.0
-15 1 16 376.60 26.98 18.74 180.0
-13 1 16 439.76 23.34 20.39 0.0
-11 1 16 248.68 19.17 16.51 180.0
-9 1 16 406.94 23.79 20.48 0.0
-7 1 16 694.29 29.14 27.53 0.0
-5 1 16 6.44 5.75 2.39 0.0
-3 1 16 592.39 27.51 24.20 180.0
-1 1 16 6.84 6.83 2.04 180.0
1 1 16 69.56 18.97 11.77 0.0
3 1 16 170.41 20.21 14.74 0.0
5 1 16 120.43 14.43 11.69 180.0
7 1 16 3.12 5.97 3.16 180.0
9 1 16 27.13 9.49 2.38 0.0
11 1 16 7.38 8.04 2.58 180.0
13 1 16 22.08 18.19 4.38 180.0
15 1 16 30.28 12.22 0.76 0.0
-38 2 16 40.85 27.87 2.05 180.0
-36 2 16 6.13 15.57 0.93 180.0
-34 2 16 25.11 14.53 6.25 0.0
-32 2 16 0.00 13.62 1.43 0.0
-30 2 16 79.45 16.56 6.74 0.0
-28 2 16 136.54 25.07 12.30 180.0
-26 2 16 150.08 18.07 13.25 180.0
-24 2 16 15.83 5.29 3.77 180.0
-22 2 16 89.14 13.30 9.13 0.0
-20 2 16 340.24 13.23 18.58 0.0
-18 2 16 60.37 7.95 7.66 180.0
-16 2 16 411.46 25.51 20.19 180.0
-14 2 16 16.61 6.40 3.47 180.0
-12 2 16 288.33 23.62 17.83 0.0
-10 2 16 182.95 19.82 14.04 0.0
-8 2 16 316.53 16.09 17.91 180.0
-6 2 16 5.57 5.49 0.18 180.0
-4 2 16 279.68 21.74 17.68 0.0
-2 2 16 182.67 18.75 12.53 180.0
0 2 16 83.67 9.58 8.93 0.0
2 2 16 23.48 10.65 3.51 0.0
4 2 16 5.83 8.84 1.03 180.0
6 2 16 20.02 8.22 4.33 180.0
8 2 16 134.83 21.17 10.21 180.0
10 2 16 1.56 10.72 1.33 180.0
12 2 16 38.41 17.03 5.75 0.0
-35 3 16 0.00 19.02 1.14 180.0
-33 3 16 27.44 20.02 5.87 180.0
-31 3 16 12.10 11.96 0.87 180.0
-29 3 16 31.81 11.92 3.54 0.0
-27 3 16 174.23 24.79 12.92 0.0
-25 3 16 32.31 12.61 1.80 0.0
-23 3 16 7.83 7.19 1.81 180.0
-21 3 16 28.48 9.10 7.16 180.0
-19 3 16 54.20 5.92 7.50 0.0
-17 3 16 34.61 5.65 5.79 0.0
-15 3 16 32.36 6.84 6.48 180.0
-13 3 16 46.52 8.80 8.85 180.0
-11 3 16 85.65 6.71 7.98 180.0
-9 3 16 34.36 13.59 4.00 180.0
-7 3 16 52.50 8.02 6.10 180.0
-5 3 16 179.52 19.51 14.31 0.0
-3 3 16 6.00 9.12 3.22 180.0
-1 3 16 23.17 9.00 4.92 180.0
1 3 16 113.16 16.52 9.76 180.0
3 3 16 41.20 10.75 3.88 180.0
5 3 16 0.00 10.88 0.08 0.0
7 3 16 109.85 17.95 11.45 0.0
9 3 16 35.59 11.89 5.79 0.0
11 3 16 1.87 10.31 0.18 0.0
-32 4 16 9.96 11.64 1.05 180.0
-30 4 16 23.72 14.14 2.73 0.0
-28 4 16 0.00 5.80 3.34 0.0
-26 4 16 29.93 21.46 0.28 180.0
-24 4 16 68.05 11.52 9.14 180.0
-22 4 16 6.65 6.65 2.43 180.0
-20 4 16 0.96 5.14 1.24 0.0
-18 4 16 30.31 9.52 6.60 0.0
-16 4 16 9.48 7.99 4.77 0.0
-14 4 16 16.83 6.63 2.95 0.0
-12 4 16 18.44 10.54 2.13 180.0
-10 4 16 264.94 33.78 17.39 180.0
-8 4 16 81.74 13.96 9.24 0.0
-6 4 16 147.65 20.85 12.73 0.0
-4 4 16 33.97 10.80 4.54 0.0
-2 4 16 0.00 8.52 1.02 0.0
0 4 16 22.41 10.80 6.42 180.0
2 4 16 0.00 8.29 0.77 180.0
4 4 16 1.39 10.39 0.45 0.0
6 4 16 17.03 9.49 2.70 180.0
-25 5 16 0.00 14.01 1.46 0.0
-23 5 16 31.40 18.62 2.63 0.0
-21 5 16 22.27 11.54 0.98 0.0
-19 5 16 3.54 16.07 1.74 180.0
-17 5 16 26.32 21.19 1.85 180.0
-15 5 16 24.99 28.43 1.41 180.0
-13 5 16 24.59 18.10 6.14 180.0
-11 5 16 59.29 16.73 5.00 0.0
-9 5 16 72.39 30.26 8.79 0.0
-7 5 16 8.93 9.39 2.48 0.0
-5 5 16 71.93 18.18 7.01 180.0
-3 5 16 54.82 15.48 5.67 180.0
-1 5 16 10.02 13.13 2.20 0.0
1 5 16 33.19 22.68 3.93 0.0
-39 1 17 14.47 12.53 2.47 180.0
-37 1 17 132.44 33.07 11.49 180.0
-35 1 17 30.00 10.99 1.81 180.0
-33 1 17 45.43 16.54 6.84 0.0
-31 1 17 132.66 17.18 11.62 0.0
-29 1 17 50.58 12.06 6.37 0.0
-27 1 17 302.36 26.34 18.10 180.0
-25 1 17 15.39 5.71 1.81 180.0
-23 1 17 51.77 6.98 5.64 180.0
-21 1 17 1203.17 40.92 33.78 0.0
-19 1 17 905.51 39.68 29.68 0.0
-17 1 17 13.98 7.68 3.72 180.0
-15 1 17 463.06 23.68 20.80 180.0
-13 1 17 3089.84 143.93 55.83 180.0
-11 1 17 382.57 26.24 19.94 0.0
-9 1 17 2981.81 132.62 55.08 0.0
-7 1 17 122.56 11.56 11.18 0.0
-5 1 17 1398.15 49.83 36.68 180.0
-3 1 17 404.01 31.63 19.88 180.0
-1 1 17 293.40 24.05 19.03 180.0
1 1 17 17.95 9.91 2.28 0.0
3 1 17 37.08 8.20 5.24 0.0
5 1 17 142.11 21.35 13.02 0.0
7 1 17 37.13 9.01 6.01 180.0
9 1 17 8.61 8.39 3.83 180.0
11 1 17 20.72 8.35 3.56 180.0
13 1 17 12.21 20.46 1.04 0.0
-38 2 17 0.00 13.25 0.71 180.0
-36 2 17 43.75 14.08 4.64 0.0
-34 2 17 30.79 14.18 0.92 180.0
-32 2 17 29.06 12.86 4.42 180.0
-30 2 17 147.62 27.14 11.29 180.0
-28 2 17 96.87 11.57 9.97 0.0
-26 2 17 0.16 5.48 1.54 0.0
-24 2 17 11.22 8.21 0.32 180.0
-22 2 17 16.65 6.00 2.05 0.0
-20 2 17 415.38 28.37 20.11 180.0
-18 2 17 417.57 15.93 20.42 180.0
-16 2 17 12.28 4.91 3.63 0.0
-14 2 17 195.99 21.45 14.40 0.0
-12 2 17 15.77 5.41 3.91 0.0
-10 2 17 19.42 7.38 3.08 180.0
-8 2 17 7.86 6.91 0.66 180.0
-6 2 17 87.54 14.34 8.79 0.0
-4 2 17 45.78 9.79 5.86 0.0
-2 2 17 37.53 8.16 3.32 0.0
0 2 17 182.54 25.03 14.14 0.0
2 2 17 47.73 12.45 7.34 180.0
4 2 17 0.00 9.50 0.86 180.0
6 2 17 29.18 17.06 0.07 0.0
8 2 17 67.50 14.32 6.03 0.0
10 2 17 0.00 14.92 2.13 0.0
12 2 17 2.22 12.12 1.75 180.0
-35 3 17 24.39 14.63 2.63 180.0
-33 3 17 8.15 8.73 2.08 180.0
-31 3 17 13.46 11.82 1.69 0.0
-29 3 17 33.56 11.58 1.95 0.0
-27 3 17 19.54 11.00 3.11 0.0
-25 3 17 18.19 8.21 2.03 0.0
-23 3 17 10.37 6.34 0.31 0.0
-21 3 17 31.76 8.63 6.00 180.0
-19 3 17 1.15 4.67 3.13 0.0
-17 3 17 4.49 7.05 2.17 180.0
-15 3 17 5.62 5.64 1.64 180.0
-13 3 17 94.29 7.67 10.40 0.0
-11 3 17 16.16 8.15 0.86 180.0
-9 3 17 58.77 12.22 7.30 180.0
-7 3 17 7.66 9.23 0.40 0.0
-5 3 17 126.16 12.74 9.66 180.0
-3 3 17 185.82 24.00 14.77 0.0
-1 3 17 4.50 13.09 2.11 180.0
1 3 17 7.74 10.03 2.33 180.0
3 3 17 66.87 15.35 4.89 180.0
5 3 17 38.91 13.70 4.45 180.0
7 3 17 0.00 17.65 2.28 0.0
9 3 17 5.50 16.62 2.74 0.0
-32 4 17 0.00 19.37 3.16 0.0
-30 4 17 6.85 8.72 3.73 0.0
-28 4 17 24.52 11.98 1.40 0.0
-26 4 17 90.37 19.05 9.03 180.0
-24 4 17 20.16 11.00 3.30 180.0
-22 4 17 23.72 7.99 4.99 0.0
-20 4 17 202.21 28.42 13.65 0.0
-18 4 17 7.81 11.88 2.02 180.0
-16 4 17 5.08 7.85 1.36 180.0
-14 4 17 46.70 9.16 6.36 180.0
-12 4 17 32.07 11.99 4.65 0.0
-10 4 17 54.42 10.19 5.95 180.0
-8 4 17 26.53 9.53 3.02 0.0
-6 4 17 31.51 8.57 5.61 0.0
-4 4 17 13.13 8.49 4.28 180.0
-2 4 17 89.09 16.45 8.82 180.0
0 4 17 4.29 8.30 0.02 180.0
2 4 17 0.00 15.68 0.48 180.0
4 4 17 33.28 11.09 2.84 0.0
6 4 17 1.07 22.99 2.26 0.0
-25 5 17 25.65 16.16 0.09 0.0
-23 5 17 3.69 16.58 0.30 180.0
-21 5 17 11.50 23.75 0.92 180.0
-19 5 17 0.38 28.01 0.64 180.0
-17 5 17 0.00 15.35 0.76 180.0
-15 5 17 27.50 27.70 4.60 0.0
-13 5 17 17.66 14.09 3.76 180.0
-11 5 17 0.00 11.67 3.44 180.0
-9 5 17 11.47 15.22 1.73 0.0
-7 5 17 23.67 20.80 2.37 0.0
-5 5 17 8.65 12.69 2.84 0.0
-3 5 17 13.51 12.95 0.65 180.0
-1 5 17 36.13 14.65 0.92 0.0
-40 0 18 0.00 22.45 0.45 0.0
-38 0 18 0.00 20.82 0.36 0.0
-36 0 18 14.58 25.47 1.04 180.0
-34 0 18 27.43 24.72 5.83 180.0
-32 0 18 3.38 15.35 3.11 0.0
-30 0 18 215.36 36.22 14.89 0.0
-28 0 18 46.93 13.82 8.62 0.0
-26 0 18 39.55 13.02 2.57 0.0
-24 0 18 453.39 41.95 20.67 180.0
-22 0 18 1425.27 69.26 37.11 180.0
-20 0 18 912.83 57.17 29.73 0.0
-18 0 18 528.66 34.14 22.88 180.0
-16 0 18 1124.68 68.62 33.37 0.0
-14 0 18 81.25 12.03 9.02 180.0
-12 0 18 1634.26 99.56 41.66 180.0
-10 0 18 2723.71 164.58 52.44 180.0
-8 0 18 1669.10 104.03 40.42 0.0
-6 0 18 2507.64 128.19 50.43 0.0
-4 0 18 36.03 10.39 7.07 0.0
-2 0 18 1530.59 241.16 41.41 180.0
0 0 18 21.18 13.78 2.98 180.0
2 0 18 72.90 15.43 8.37 0.0
4 0 18 119.43 58.46 13.88 0.0
6 0 18 109.24 22.73 11.39 0.0
8 0 18 21.35 16.46 5.85 0.0
10 0 18 33.81 16.26 3.75 180.0
12 0 18 38.17 13.25 4.61 180.0
-39 1 18 19.60 20.71 1.42 0.0
-37 1 18 40.16 14.28 6.77 180.0
-35 1 18 41.85 11.09 7.38 180.0
-33 1 18 15.53 7.45 4.28 0.0
-31 1 18 0.00 5.77 1.66 0.0
-29 1 18 0.00 7.31 0.22 180.0
-27 1 18 0.00 4.96 2.32 0.0
-25 1 18 21.76 5.29 3.45 0.0
-23 1 18 40.81 14.31 8.06 0.0
-21 1 18 29.18 7.22 4.57 0.0
-19 1 18 119.04 12.43 11.29 180.0
-17 1 18 330.27 27.39 18.02 180.0
-15 1 18 75.77 8.37 9.71 180.0
-13 1 18 3051.40 143.82 54.60 0.0
-11 1 18 1454.51 65.80 36.33 0.0
-9 1 18 318.13 17.74 17.27 180.0
-7 1 18 1394.88 50.56 37.10 180.0
-5 1 18 180.18 17.71 13.03 180.0
-3 1 18 18.45 6.29 2.57 0.0
-1 1 18 307.67 33.41 20.03 0.0
1 1 18 14.17 10.03 3.13 0.0
3 1 18 18.28 7.44 5.61 180.0
5 1 18 10.54 11.55 4.22 180.0
7 1 18 58.09 26.90 9.80 180.0
9 1 18 15.30 12.69 0.29 180.0
11 1 18 16.86 9.22 1.11 0.0
-38 2 18 0.00 13.31 0.44 180.0
-36 2 18 31.91 19.69 5.23 0.0
-34 2 18 34.57 16.79 5.67 0.0
-32 2 18 27.85 13.71 5.10 180.0
-30 2 18 218.93 30.61 14.82 180.0
-28 2 18 0.00 4.83 0.50 180.0
-26 2 18 56.09 8.59 6.98 0.0
-24 2 18 157.44 16.67 12.47 0.0
-22 2 18 11.23 4.44 0.53 0.0
-20 2 18 91.21 14.64 10.02 180.0
-18 2 18 4.29 6.94 1.82 0.0
-16 2 18 27.62 7.12 3.87 180.0
-14 2 18 16.58 7.36 3.94 0.0
-12 2 18 288.00 23.77 16.89 0.0
-10 2 18 1.20 8.99 2.32 0.0
-8 2 18 1.32 4.96 1.77 180.0
-6 2 18 583.95 54.43 23.86 180.0
-4 2 18 11.45 9.78 3.08 0.0
-2 2 18 13.58 8.53 2.35 0.0
0 2 18 125.18 18.90 11.50 0.0
2 2 18 17.92 9.11 5.21 0.0
4 2 18 198.66 34.48 14.00 180.0
6 2 18 135.89 28.92 11.22 180.0
8 2 18 40.47 10.61 5.34 0.0
10 2 18 13.18 11.06 2.09 0.0
-35 3 18 9.74 15.20 2.57 180.0
-33 3 18 32.98 15.56 3.97 180.0
-31 3 18 14.23 8.41 2.47 180.0
-29 3 18 140.72 20.40 12.13 0.0
-27 3 18 25.61 12.43 5.53 0.0
-25 3 18 5.25 6.12 0.14 0.0
-23 3 18 310.29 41.05 18.78 180.0
-21 3 18 63.80 10.26 8.26 180.0
-19 3 18 1.30 5.06 1.01 0.0
-17 3 18 144.90 16.06 12.17 0.0
-15 3 18 31.82 8.78 4.71 0.0
-13 3 18 128.21 15.37 10.43 180.0
-11 3 18 151.33 18.47 11.50 180.0
-9 3 18 117.77 14.99 11.71 180.0
-7 3 18 64.79 12.12 6.61 0.0
-5 3 18 101.45 15.47 9.22 0.0
-3 3 18 49.27 10.05 7.25 0.0
-1 3 18 76.65 16.58 7.62 180.0
1 3 18 8.69 16.88 1.61 0.0
3 3 18 23.77 15.16 4.07 0.0
5 3 18 59.90 25.90 6.01 0.0
7 3 18 11.28 11.84 2.84 0.0
-32 4 18 0.00 14.53 1.46 0.0
-30 4 18 0.00 10.35 0.37 180.0
-28 4 18 9.85 10.35 3.22 180.0
-26 4 18 0.80 8.49 0.23 0.0
-24 4 18 6.45 11.70 3.15 180.0
-22 4 18 38.61 17.35 2.55 0.0
-20 4 18 62.09 12.27 7.44 0.0
-18 4 18 41.33 10.33 7.46 0.0
-16 4 18 31.82 7.95 1.49 180.0
-14 4 18 52.97 20.66 5.97 180.0
-12 4 18 20.87 7.41 3.02 180.0
-10 4 18 15.71 6.28 2.28 0.0
-8 4 18 8.33 14.96 0.55 0.0
-6 4 18 78.07 13.97 8.64 0.0
-4 4 18 8.54 7.27 2.27 180.0
-2 4 18 14.56 13.67 3.43 180.0
0 4 18 5.56 8.10 0.40 0.0
2 4 18 16.23 10.01 3.86 180.0
4 4 18 0.00 10.61 1.64 0.0
-25 5 18 0.00 32.66 0.91 0.0
-23 5 18 0.00 17.87 1.24 0.0
-21 5 18 0.00 33.14 2.43 0.0
-19 5 18 31.57 17.71 4.17 180.0
-17 5 18 42.20 22.04 7.06 180.0
-15 5 18 10.60 15.45 4.51 0.0
-13 5 18 74.21 22.07 7.85 0.0
-11 5 18 12.37 29.67 1.32 180.0
-9 5 18 0.00 14.96 1.47 180.0
-7 5 18 15.21 26.51 2.11 180.0
-5 5 18 5.02 12.21 2.12 180.0
-39 1 19 7.71 13.03 2.41 0.0
-37 1 19 20.97 15.96 2.32 180.0
-35 1 19 32.05 13.99 5.12 0.0
-33 1 19 49.35 10.72 6.18 0.0
-31 1 19 37.07 10.25 3.06 0.0
-29 1 19 28.02 7.43 3.49 180.0
-27 1 19 84.67 12.54 8.74 180.0
-25 1 19 90.26 13.00 10.41 180.0
-23 1 19 1235.03 79.37 33.75 0.0
-21 1 19 182.50 17.02 12.77 0.0
-19 1 19 13.80 3.94 3.03 180.0
-17 1 19 660.00 23.99 24.93 180.0
-15 1 19 259.24 19.42 15.43 180.0
-13 1 19 17.11 5.79 3.36 180.0
-11 1 19 284.91 16.45 17.32 180.0
-9 1 19 685.25 43.78 27.30 0.0
-7 1 19 53.53 11.00 9.58 0.0
-5 1 19 744.82 61.92 29.59 180.0
-3 1 19 291.06 27.13 19.06 180.0
-1 1 19 5.11 8.82 2.61 0.0
1 1 19 268.39 38.37 17.95 0.0
3 1 19 119.79 20.56 11.21 0.0
5 1 19 18.97 8.54 1.89 180.0
7 1 19 61.41 16.22 8.43 180.0
9 1 19 10.09 15.99 1.79 180.0
-38 2 19 17.94 26.74 1.53 0.0
-36 2 19 30.76 14.61 4.69 180.0
-34 2 19 31.57 11.06 4.12 180.0
-32 2 19 29.19 13.11 2.62 180.0
-30 2 19 43.04 22.16 2.98 180.0
-28 2 19 19.72 9.67 2.68 0.0
-26 2 19 5.10 6.97 3.93 0.0
-24 2 19 34.35 7.81 7.85 180.0
-22 2 19 71.87 9.77 7.99 180.0
-20 2 19 68.66 7.30 9.51 0.0
-18 2 19 0.00 3.89 0.79 180.0
-16 2 19 243.43 19.19 14.81 0.0
-14 2 19 18.26 8.28 4.37 0.0
-12 2 19 22.88 7.06 4.19 180.0
-10 2 19 8.61 12.05 3.09 0.0
-8 2 19 6.23 9.09 2.52 180.0
-6 2 19 54.78 10.97 6.18 0.0
-4 2 19 147.18 15.31 12.17 0.0
-2 2 19 101.28 19.40 9.13 0.0
0 2 19 68.58 12.64 7.36 180.0
2 2 19 12.70 12.07 3.53 180.0
4 2 19 75.36 24.58 9.26 180.0
6 2 19 0.00 10.81 1.36 0.0
8 2 19 11.55 14.44 0.55 180.0
-35 3 19 12.35 21.90 0.35 180.0
-33 3 19 53.69 11.65 7.64 180.0
-31 3 19 2.22 11.02 2.78 0.0
-29 3 19 64.64 14.91 6.01 0.0
-27 3 19 42.78 10.71 5.55 0.0
-25 3 19 56.16 10.56 6.23 180.0
-23 3 19 34.31 7.41 4.07 180.0
-21 3 19 20.28 6.68 5.59 180.0
-19 3 19 22.74 7.08 4.25 0.0
-17 3 19 20.24 8.36 5.20 0.0
-15 3 19 21.76 13.77 4.25 0.0
-13 3 19 28.83 11.39 6.07 180.0
-11 3 19 9.47 8.36 3.56 180.0
-9 3 19 160.57 22.80 12.55 180.0
-7 3 19 101.21 15.05 10.51 0.0
-5 3 19 33.39 11.53 2.89 0.0
-3 3 19 21.31 8.65 0.31 0.0
-1 3 19 13.42 9.32 3.45 0.0
1 3 19 37.74 15.55 6.92 180.0
3 3 19 48.57 14.56 5.41 180.0
5 3 19 26.31 13.00 3.37 0.0
-32 4 19 0.00 16.34 1.68 0.0
-30 4 19 0.00 7.73 0.64 180.0
-28 4 19 8.79 8.42 0.61 180.0
-26 4 19 29.77 13.23 2.22 0.0
-24 4 19 0.00 10.28 1.37 180.0
-22 4 19 22.09 10.25 1.36 0.0
-20 4 19 15.33 10.12 2.37 0.0
-18 4 19 13.66 7.80 1.11 0.0
-16 4 19 54.33 9.40 7.98 180.0
-14 4 19 12.20 8.93 3.28 180.0
-12 4 19 5.95 10.71 1.26 0.0
-10 4 19 50.60 9.79 6.94 0.0
-8 4 19 6.11 11.23 3.33 180.0
-6 4 19 20.19 12.28 3.97 180.0
-4 4 19 16.12 14.42 3.29 180.0
-2 4 19 24.54 12.24 2.11 180.0
0 4 19 23.92 9.08 3.81 0.0
2 4 19 34.12 13.29 4.26 0.0
-23 5 19 32.59 18.35 2.28 0.0
-21 5 19 26.26 21.00 0.65 180.0
-19 5 19 0.00 32.45 1.44 180.0
-17 5 19 32.73 18.57 4.12 180.0
-15 5 19 15.96 22.53 3.96 0.0
-13 5 19 31.47 25.19 5.52 0.0
-11 5 19 0.00 19.29 1.76 0.0
-9 5 19 5.94 32.02 1.16 180.0
-7 5 19 0.00 19.46 0.99 180.0
-40 0 20 141.08 73.43 5.80 0.0
-38 0 20 6.45 27.68 4.21 180.0
-36 0 20 16.49 12.93 4.92 180.0
-34 0 20 5.63 9.59 2.12 0.0
-32 0 20 35.16 13.62 3.61 0.0
-30 0 20 6.16 10.98 1.89 0.0
-28 0 20 68.03 17.50 8.70 180.0
-26 0 20 609.96 73.30 23.60 180.0
-24 0 20 127.07 15.22 11.78 180.0
-22 0 20 113.71 23.46 12.19 0.0
-20 0 20 3000.15 268.02 53.02 0.0
-18 0 20 48.64 11.59 4.48 0.0
-16 0 20 8801.55 728.86 91.82 180.0
-14 0 20 462.87 40.37 21.67 180.0
-12 0 20 1453.95 131.91 38.69 0.0
-10 0 20 1002.75 91.21 31.74 0.0
-8 0 20 832.94 74.51 29.55 0.0
-6 0 20 0.00 7.85 1.65 180.0
-4 0 20 23.07 12.50 3.36 180.0
-2 0 20 260.72 29.14 18.96 180.0
0 0 20 45.84 15.67 3.07 180.0
2 0 20 133.65 30.76 11.90 0.0
4 0 20 154.63 62.71 14.24 0.0
6 0 20 34.67 11.15 4.59 0.0
8 0 20 23.28 10.07 5.50 180.0
-39 1 20 5.00 10.41 0.99 180.0
-37 1 20 3.80 23.53 3.72 0.0
-35 1 20 0.00 8.53 0.80 0.0
-33 1 20 0.00 9.54 2.75 0.0
-31 1 20 16.66 9.81 3.94 180.0
-29 1 20 39.17 10.39 6.02 180.0
-27 1 20 37.65 7.57 7.36 0.0
-25 1 20 91.54 11.78 9.94 0.0
-23 1 20 48.73 4.58 5.35 0.0
-21 1 20 24.83 11.50 3.57 180.0
-19 1 20 26.71 8.46 4.28 180.0
-17 1 20 14.77 6.14 3.73 180.0
-15 1 20 300.79 20.77 17.70 0.0
-13 1 20 108.41 13.56 9.85 180.0
-11 1 20 5.21 5.40 1.22 180.0
-9 1 20 346.50 29.11 18.71 180.0
-7 1 20 79.88 9.98 10.75 0.0
-5 1 20 1.62 10.96 0.16 180.0
-3 1 20 13.18 6.88 4.44 180.0
-1 1 20 24.25 10.47 5.84 180.0
1 1 20 15.81 10.35 6.65 0.0
3 1 20 99.14 23.55 8.50 180.0
5 1 20 24.34 10.26 0.73 180.0
7 1 20 11.65 11.20 0.23 0.0
9 1 20 0.00 9.80 1.04 0.0
-38 2 20 21.67 24.63 2.03 0.0
-36 2 20 17.80 10.88 3.75 0.0
-34 2 20 36.83 10.70 3.70 180.0
-32 2 20 25.20 16.10 4.48 180.0
-30 2 20 114.44 16.71 8.91 180.0
-28 2 20 14.36 6.49 4.30 0.0
-26 2 20 125.29 14.76 12.03 0.0
-24 2 20 135.98 12.16 13.16 0.0
-22 2 20 11.02 8.30 1.29 180.0
-20 2 20 115.34 13.47 11.08 180.0
-18 2 20 275.38 23.94 16.64 180.0
-16 2 20 66.60 7.02 8.70 0.0
-14 2 20 39.28 7.93 5.30 0.0
-12 2 20 329.35 31.39 17.06 0.0
-10 2 20 9.24 7.03 3.21 180.0
-8 2 20 205.85 21.43 15.33 180.0
-6 2 20 43.04 8.42 5.75 180.0
-4 2 20 0.00 10.98 0.98 180.0
-2 2 20 90.28 15.19 8.49 0.0
0 2 20 9.40 10.08 3.27 180.0
2 2 20 30.89 13.31 2.28 180.0
4 2 20 0.00 9.94 2.20 180.0
6 2 20 13.69 35.45 0.61 180.0
-35 3 20 0.00 11.42 1.53 0.0
-33 3 20 35.56 19.68 4.67 0.0
-31 3 20 34.01 9.55 4.15 0.0
-29 3 20 5.54 9.47 1.88 180.0
-27 3 20 37.10 9.22 5.26 180.0
-25 3 20 117.26 16.48 9.39 180.0
-23 3 20 21.97 12.09 6.03 180.0
-21 3 20 5.75 9.42 0.43 180.0
-19 3 20 80.74 12.26 8.40 0.0
-17 3 20 65.85 10.94 7.68 0.0
-15 3 20 42.99 9.92 5.57 180.0
-13 3 20 61.77 10.79 6.89 180.0
-11 3 20 10.85 8.11 3.52 180.0
-9 3 20 94.32 14.11 9.58 0.0
-7 3 20 106.00 17.14 9.07 0.0
-5 3 20 43.91 12.15 4.83 0.0
-3 3 20 17.25 12.89 4.49 180.0
-1 3 20 32.00 13.26 4.04 180.0
1 3 20 43.15 16.68 5.27 0.0
3 3 20 40.75 19.70 5.41 0.0
-30 4 20 0.00 8.41 1.48 180.0
-28 4 20 0.00 13.44 1.30 0.0
-26 4 20 0.00 13.31 0.29 180.0
-24 4 20 30.16 22.89 2.92 0.0
-22 4 20 3.67 9.82 0.35 0.0
-20 4 20 21.69 14.09 4.27 0.0
-18 4 20 13.72 12.89 2.61 180.0
-16 4 20 4.06 6.95 3.06 180.0
-14 4 20 0.00 12.01 0.68 180.0
-12 4 20 0.00 8.28 0.38 180.0
-10 4 20 24.21 14.87 2.38 0.0
-8 4 20 10.26 8.06 0.98 0.0
-6 4 20 5.27 8.59 0.71 180.0
-4 4 20 6.08 12.05 3.03 180.0
-2 4 20 34.97 12.60 5.69 180.0
0 4 20 0.00 14.64 0.97 180.0
-21 5 20 0.00 12.83 1.34 180.0
-19 5 20 27.81 16.54 2.81 0.0
-17 5 20 16.38 16.35 0.41 180.0
-15 5 20 16.16 11.71 0.63 180.0
-13 5 20 0.00 9.34 5.09 0.0
-11 5 20 11.38 19.76 1.56 180.0
-39 1 21 0.00 12.19 0.55 180.0
-37 1 21 42.85 11.78 7.14 0.0
-35 1 21 18.15 17.13 2.71 0.0
-33 1 21 43.12 9.73 4.68 0.0
-31 1 21 63.50 9.68 8.29 180.0
-29 1 21 51.87 10.18 6.55 180.0
-27 1 21 15.56 6.18 4.48 0.0
-25 1 21 39.93 8.25 6.83 180.0
-23 1 21 57.80 10.28 5.50 0.0
-21 1 21 243.28 20.98 14.69 0.0
-19 1 21 407.81 36.62 20.86 180.0
-17 1 21 881.33 81.24 29.54 180.0
-15 1 21 18.08 6.11 1.81 180.0
-13 1 21 479.93 39.65 22.22 0.0
-11 1 21 401.50 33.35 20.99 0.0
-9 1 21 226.90 21.34 17.26 180.0
-7 1 21 72.16 17.17 9.62 180.0
-5 1 21 159.58 15.78 11.73 180.0
-3 1 21 30.29 11.39 6.11 0.0
-1 1 21 463.10 88.47 20.54 0.0
1 1 21 89.99 17.03 6.87 0.0
3 1 21 41.10 18.49 3.07 0.0
5 1 21 56.57 25.05 7.24 180.0
7 1 21 36.48 18.27 5.64 180.0
-38 2 21 13.88 12.45 3.16 0.0
-36 2 21 22.29 13.87 1.18 180.0
-34 2 21 44.18 10.29 5.85 180.0
-32 2 21 30.14 8.72 4.67 180.0
-30 2 21 125.07 17.42 10.67 0.0
-28 2 21 4.10 7.92 2.64 0.0
-26 2 21 13.07 5.74 3.43 0.0
-24 2 21 118.70 11.74 11.14 180.0
-22 2 21 6.65 6.99 1.74 180.0
-20 2 21 14.65 5.65 3.05 0.0
-18 2 21 457.14 45.42 20.65 0.0
-16 2 21 87.57 13.93 10.62 0.0
-14 2 21 66.57 13.32 8.64 0.0
-12 2 21 694.12 89.76 25.76 180.0
-10 2 21 88.94 12.94 8.47 180.0
-8 2 21 212.06 30.27 13.97 0.0
-6 2 21 37.85 11.69 5.92 0.0
-4 2 21 0.00 7.80 2.29 180.0
-2 2 21 28.10 12.83 5.00 180.0
0 2 21 131.62 28.09 10.34 180.0
2 2 21 24.49 12.92 3.12 180.0
4 2 21 28.04 17.16 3.58 0.0
-35 3 21 0.00 8.77 0.76 0.0
-33 3 21 6.92 9.02 2.21 0.0
-31 3 21 2.58 9.68 1.37 180.0
-29 3 21 23.21 19.63 2.49 0.0
-27 3 21 2.57 8.58 1.22 180.0
-25 3 21 37.55 9.93 4.41 180.0
-23 3 21 29.58 9.95 4.93 180.0
-21 3 21 18.60 11.30 1.02 0.0
-19 3 21 88.83 13.40 7.88 0.0
-17 3 21 0.58 9.53 3.99 0.0
-15 3 21 29.04 12.88 5.11 180.0
-13 3 21 92.59 13.86 8.65 180.0
-11 3 21 21.44 19.05 0.22 180.0
-9 3 21 0.12 11.44 3.36 0.0
-7 3 21 19.20 9.14 1.84 0.0
-5 3 21 36.37 8.87 6.42 0.0
-3 3 21 51.73 10.68 7.11 180.0
-1 3 21 2.76 17.04 2.50 180.0
1 3 21 4.49 17.04 3.13 0.0
3 3 21 0.00 27.42 0.24 0.0
-30 4 21 0.00 11.73 1.66 180.0
-28 4 21 31.35 18.09 4.67 180.0
-26 4 21 10.21 15.88 0.12 0.0
-24 4 21 37.89 11.43 6.54 0.0
-22 4 21 19.10 9.11 3.88 0.0
-20 4 21 14.84 11.97 3.90 180.0
-18 4 21 42.61 12.72 6.36 180.0
-16 4 21 45.90 11.53 7.21 180.0
-14 4 21 16.93 11.85 1.67 0.0
-12 4 21 22.68 8.73 3.80 0.0
-10 4 21 63.71 14.13 7.24 0.0
-8 4 21 11.93 15.70 1.24 180.0
-6 4 21 35.57 10.00 5.79 180.0
-4 4 21 22.13 13.36 3.86 180.0
-2 4 21 57.31 16.91 6.30 0.0
-40 0 22 11.54 30.42 4.63 180.0
-38 0 22 22.28 17.99 3.83 180.0
-36 0 22 15.98 10.55 4.05 180.0
-34 0 22 26.73 16.97 6.96 0.0
-32 0 22 153.61 28.95 12.20 0.0
-30 0 22 264.19 46.98 16.24 180.0
-28 0 22 136.99 23.99 12.71 180.0
-26 0 22 38.48 11.78 4.40 180.0
-24 0 22 87.06 17.60 9.24 0.0
-22 0 22 26.28 11.88 5.33 0.0
-20 0 22 18.65 7.21 1.83 0.0
-18 0 22 514.46 61.31 23.79 0.0
-16 0 22 84.63 9.33 9.24 180.0
-14 0 22 112.11 34.23 13.26 180.0
-12 0 22 199.46 26.27 15.24 0.0
-10 0 22 206.68 28.11 15.77 0.0
-8 0 22 30.96 10.20 5.59 0.0
-6 0 22 77.80 16.33 7.95 0.0
-4 0 22 543.50 177.59 27.69 180.0
-2 0 22 25.60 12.11 2.70 0.0
0 0 22 60.11 30.84 4.71 0.0
2 0 22 50.06 43.25 9.84 0.0
4 0 22 0.77 11.17 1.82 180.0
6 0 22 15.45 22.33 6.20 180.0
-39 1 22 0.00 9.52 0.85 0.0
-37 1 22 0.00 8.55 0.14 0.0
-35 1 22 36.03 21.06 4.27 0.0
-33 1 22 1.11 6.75 1.20 180.0
-31 1 22 26.38 6.59 5.19 0.0
-29 1 22 18.39 10.67 2.21 180.0
-27 1 22 26.30 7.85 1.81 0.0
-25 1 22 97.24 11.54 9.67 180.0
-23 1 22 103.51 12.71 9.97 180.0
-21 1 22 156.88 16.20 13.06 0.0
-19 1 22 411.20 39.01 21.22 0.0
-17 1 22 188.87 19.22 14.35 180.0
-15 1 22 222.47 24.35 15.16 180.0
-13 1 22 2.77 4.90 1.82 180.0
-11 1 22 7.03 5.44 2.48 180.0
-9 1 22 68.74 10.93 7.53 180.0
-7 1 22 17.73 7.84 2.94 180.0
-5 1 22 91.31 13.70 9.51 0.0
-3 1 22 64.44 13.94 7.64 0.0
-1 1 22 67.51 20.20 2.64 180.0
1 1 22 6.86 11.69 1.90 180.0
3 1 22 53.33 24.89 6.60 180.0
5 1 22 0.00 12.41 2.08 180.0
-38 2 22 3.04 20.57 0.39 180.0
-36 2 22 24.42 10.41 4.54 180.0
-34 2 22 11.99 11.26 2.51 180.0
-32 2 22 35.66 11.94 2.40 180.0
-30 2 22 77.03 21.26 8.93 0.0
-28 2 22 62.37 11.53 7.51 0.0
-26 2 22 12.22 7.40 3.96 0.0
-24 2 22 38.03 8.53 5.44 180.0
-22 2 22 96.42 13.43 10.36 180.0
-20 2 22 105.45 10.65 9.80 180.0
-18 2 22 0.00 4.70 1.01 0.0
-16 2 22 282.91 30.12 16.17 0.0
-14 2 22 218.99 20.95 14.24 0.0
-12 2 22 204.53 26.29 16.08 180.0
-10 2 22 253.47 32.82 16.04 180.0
-8 2 22 120.56 17.15 9.56 180.0
-6 2 22 131.06 24.19 12.32 0.0
-4 2 22 134.81 19.98 11.45 0.0
-2 2 22 0.00 8.92 1.04 180.0
0 2 22 39.46 13.27 4.09 180.0
2 2 22 18.55 18.86 2.00 180.0
4 2 22 0.00 26.72 0.83 0.0
-35 3 22 14.51 10.54 0.12 0.0
-33 3 22 6.13 8.78 2.66 0.0
-31 3 22 12.82 8.30 0.71 180.0
-29 3 22 5.13 13.12 3.26 180.0
-27 3 22 29.60 8.00 4.44 180.0
-25 3 22 38.74 9.69 4.67 180.0
-23 3 22 54.68 12.72 6.99 0.0
-21 3 22 42.93 9.89 6.21 0.0
-19 3 22 37.39 10.18 5.67 0.0
-17 3 22 18.26 9.24 4.11 180.0
-15 3 22 6.03 6.67 2.61 180.0
-13 3 22 12.45 6.81 3.39 180.0
-11 3 22 69.06 12.78 8.28 0.0
-9 3 22 50.83 12.22 6.93 0.0
-7 3 22 34.75 10.61 4.70 0.0
-5 3 22 0.00 8.70 1.68 180.0
-3 3 22 21.12 9.00 3.69 180.0
-1 3 22 21.22 8.38 3.15 180.0
1 3 22 0.44 14.56 1.41 180.0
-30 4 22 0.00 19.67 2.26 180.0
-28 4 22 4.72 7.75 0.22 0.0
-26 4 22 36.61 13.46 4.39 0.0
-24 4 22 1.47 10.38 0.07 180.0
-22 4 22 19.41 8.02 1.88 180.0
-20 4 22 16.07 15.92 3.37 180.0
-18 4 22 9.33 17.57 2.70 180.0
-16 4 22 15.08 18.15 3.23 180.0
-14 4 22 15.32 11.30 3.95 0.0
-12 4 22 23.45 9.48 5.42 0.0
-10 4 22 17.81 18.77 4.06 180.0
-8 4 22 19.06 9.03 3.25 180.0
-6 4 22 11.91 8.91 2.35 180.0
-39 1 23 0.00 16.89 2.63 0.0
-37 1 23 23.57 11.92 3.71 0.0
-35 1 23 23.46 16.88 2.87 0.0
-33 1 23 68.95 11.93 8.77 180.0
-31 1 23 103.98 13.80 10.51 180.0
-29 1 23 24.70 7.30 4.02 180.0
-27 1 23 218.43 25.67 14.85 0.0
-25 1 23 306.67 37.08 17.16 0.0
-23 1 23 621.94 51.46 24.92 180.0
-21 1 23 148.27 13.34 12.64 180.0
-19 1 23 122.48 12.08 10.57 180.0
-17 1 23 61.52 12.23 7.18 0.0
-15 1 23 382.87 30.22 20.13 0.0
-13 1 23 145.92 13.62 12.31 0.0
-11 1 23 5.89 5.61 3.25 180.0
-9 1 23 19.95 8.07 4.33 180.0
-7 1 23 130.03 19.13 10.73 180.0
-5 1 23 47.18 14.14 9.14 0.0
-3 1 23 104.37 18.26 10.59 0.0
-1 1 23 115.20 22.58 8.82 0.0
1 1 23 21.32 12.44 4.78 180.0
3 1 23 75.07 21.47 8.91 180.0
-38 2 23 11.21 26.67 2.84 180.0
-36 2 23 11.92 13.31 0.84 180.0
-34 2 23 14.64 11.81 1.92 0.0
-32 2 23 14.04 10.00 2.50 0.0
-30 2 23 44.00 9.87 5.70 0.0
-28 2 23 104.47 14.19 10.55 0.0
-26 2 23 108.65 15.19 9.14 180.0
-24 2 23 57.73 9.51 7.98 180.0
-22 2 23 12.16 7.02 2.59 0.0
-20 2 23 188.18 23.56 13.71 0.0
-18 2 23 26.91 10.15 3.92 0.0
-16 2 23 120.79 18.91 10.79 180.0
-14 2 23 26.10 13.12 4.43 180.0
-12 2 23 15.94 7.35 2.85 180.0
-10 2 23 11.95 6.96 4.95 180.0
-8 2 23 29.16 13.76 5.13 0.0
-6 2 23 18.09 14.36 3.16 0.0
-4 2 23 163.76 30.50 11.37 180.0
-2 2 23 27.18 16.71 4.22 180.0
0 2 23 16.60 21.97 0.83 180.0
2 2 23 31.72 14.76 1.30 0.0
-33 3 23 0.00 12.50 3.49 0.0
-31 3 23 7.30 9.54 3.79 0.0
-29 3 23 29.95 11.09 0.83 180.0
-27 3 23 45.67 13.83 5.58 180.0
-25 3 23 25.20 11.63 4.21 180.0
-23 3 23 17.83 9.81 1.40 0.0
-21 3 23 23.92 13.40 5.14 0.0
-19 3 23 12.45 8.43 0.20 0.0
-17 3 23 45.58 14.65 6.11 0.0
-15 3 23 54.40 12.25 5.51 180.0
-13 3 23 38.44 8.89 5.89 180.0
-11 3 23 14.78 13.43 2.52 180.0
-9 3 23 92.43 17.48 10.64 0.0
-7 3 23 24.12 46.10 1.33 0.0
-5 3 23 0.00 10.24 0.67 180.0
-3 3 23 4.04 8.61 2.57 180.0
-28 4 23 11.16 18.09 1.74 180.0
-26 4 23 0.47 13.15 1.02 0.0
-24 4 23 24.42 13.46 2.90 0.0
-22 4 23 20.23 14.02 1.38 0.0
-20 4 23 20.76 14.41 6.23 180.0
-18 4 23 7.01 15.99 3.07 180.0
-16 4 23 27.70 8.48 3.86 0.0
-14 4 23 20.12 12.69 4.89 0.0
-12 4 23 1.43 13.10 1.79 0.0
-10 4 23 19.38 7.90 4.67 180.0
-8 4 23 13.43 11.97 0.08 0.0
-38 0 24 9.45 15.72 0.05 0.0
-36 0 24 16.19 12.09 0.92 180.0
-34 0 24 20.35 10.33 1.22 0.0
-32 0 24 12.98 11.48 3.00 0.0
-30 0 24 22.14 10.51 6.33 0.0
-28 0 24 149.44 27.94 11.76 180.0
-26 0 24 118.12 22.41 9.39 0.0
-24 0 24 1.87 12.20 1.43 180.0
-22 0 24 235.32 27.52 13.78 0.0
-20 0 24 41.63 16.53 3.65 0.0
-18 0 24 95.17 19.17 9.10 180.0
-16 0 24 13.84 6.64 3.43 180.0
-14 0 24 98.20 38.94 7.48 0.0
-12 0 24 392.65 70.70 21.20 0.0
-10 0 24 36.58 11.69 6.33 0.0
-8 0 24 305.22 124.91 24.46 180.0
-6 0 24 69.27 49.75 13.43 180.0
-4 0 24 59.37 18.76 8.61 180.0
-2 0 24 21.80 17.75 3.85 0.0
0 0 24 567.09 298.85 20.23 0.0
2 0 24 0.00 41.04 2.20 180.0
-39 1 24 21.21 14.48 3.28 0.0
-37 1 24 4.64 15.53 2.34 180.0
-35 1 24 25.18 10.33 3.36 180.0
-33 1 24 0.01 7.01 0.14 180.0
-31 1 24 4.34 9.12 1.22 180.0
-29 1 24 0.00 11.21 0.54 180.0
-27 1 24 13.69 9.82 3.36 0.0
-25 1 24 50.68 10.25 7.62 0.0
-23 1 24 83.98 13.31 8.59 180.0
-21 1 24 298.93 37.77 18.67 180.0
-19 1 24 16.88 9.90 3.01 0.0
-17 1 24 45.86 11.09 6.37 0.0
-15 1 24 6.65 7.30 0.65 180.0
-13 1 24 15.61 6.01 4.46 0.0
-11 1 24 37.57 9.27 5.76 180.0
-9 1 24 11.56 7.87 0.87 180.0
-7 1 24 19.50 11.59 4.18 0.0
-5 1 24 44.16 11.20 6.23 0.0
-3 1 24 16.47 11.38 3.32 180.0
-1 1 24 31.24 14.87 3.20 180.0
1 1 24 31.32 14.19 0.94 180.0
-36 2 24 0.00 11.80 2.80 180.0
-34 2 24 18.38 11.55 0.39 180.0
-32 2 24 0.02 10.88 0.00 0.0
-30 2 24 24.10 13.24 4.01 0.0
-28 2 24 107.22 17.01 11.51 0.0
-26 2 24 25.26 7.38 5.76 180.0
-24 2 24 367.08 50.41 20.52 180.0
-22 2 24 15.80 8.50 4.32 180.0
-20 2 24 90.84 15.18 10.06 0.0
-18 2 24 234.61 36.50 14.55 0.0
-16 2 24 26.69 13.13 4.61 180.0
-14 2 24 24.04 6.83 3.43 180.0
-12 2 24 90.81 14.60 8.63 180.0
-10 2 24 14.87 18.80 2.53 180.0
-8 2 24 33.20 14.08 3.25 0.0
-6 2 24 3.31 15.01 5.01 0.0
-4 2 24 27.54 15.44 5.63 0.0
-2 2 24 0.00 12.49 0.75 0.0
0 2 24 64.11 52.06 4.20 180.0
-33 3 24 18.80 16.35 0.38 180.0
-31 3 24 49.97 16.21 3.83 180.0
-29 3 24 40.25 11.42 4.83 180.0
-27 3 24 0.00 11.29 1.25 0.0
-25 3 24 60.50 11.83 7.65 0.0
-23 3 24 81.94 14.56 10.00 0.0
-21 3 24 60.63 12.13 8.57 0.0
-19 3 24 121.22 21.72 11.68 180.0
-17 3 24 132.29 24.05 11.69 180.0
-15 3 24 20.54 8.95 0.61 0.0
-13 3 24 210.75 47.34 13.55 0.0
-11 3 24 91.96 16.31 6.89 0.0
-9 3 24 18.57 15.02 2.92 180.0
-7 3 24 89.12 17.57 8.82 180.0
-5 3 24 23.89 17.05 4.66 180.0
-26 4 24 32.48 18.69 4.50 0.0
-24 4 24 0.00 11.45 2.25 0.0
-22 4 24 36.00 21.62 7.23 180.0
-20 4 24 17.11 10.98 3.56 180.0
-18 4 24 0.00 7.98 2.36 0.0
-16 4 24 6.11 8.31 2.25 0.0
-14 4 24 10.94 10.51 0.61 180.0
-12 4 24 3.47 7.42 0.17 0.0
-37 1 25 0.00 14.98 1.61 180.0
-35 1 25 40.53 17.23 6.42 180.0
-33 1 25 28.37 10.98 4.78 180.0
-31 1 25 24.58 9.87 2.48 180.0
-29 1 25 35.87 9.60 5.17 0.0
-27 1 25 71.83 11.12 8.01 0.0
-25 1 25 30.29 9.77 5.09 0.0
-23 1 25 22.55 6.35 5.31 180.0
-21 1 25 290.78 37.35 15.69 180.0
-19 1 25 71.27 14.31 9.17 0.0
-17 1 25 44.42 8.08 7.96 0.0
-15 1 25 220.17 26.83 16.19 0.0
-13 1 25 24.51 9.38 5.82 0.0
-11 1 25 281.11 46.11 17.40 180.0
-9 1 25 14.43 7.02 3.04 180.0
-7 1 25 49.93 11.11 5.21 0.0
-5 1 25 16.84 13.85 4.04 0.0
-3 1 25 24.77 14.65 4.17 0.0
-1 1 25 3.51 12.93 0.99 180.0
-36 2 25 0.00 11.07 0.89 180.0
-34 2 25 21.27 13.09 3.99 0.0
-32 2 25 23.44 11.61 1.38 0.0
-30 2 25 33.61 10.36 5.02 180.0
-28 2 25 20.31 6.75 1.77 0.0
-26 2 25 29.70 7.65 6.03 0.0
-24 2 25 7.34 6.89 3.25 180.0
-22 2 25 29.37 12.44 5.39 180.0
-20 2 25 3.97 9.50 0.15 0.0
-18 2 25 20.65 9.66 1.24 180.0
-16 2 25 10.59 7.07 1.80 180.0
-14 2 25 212.83 30.27 12.95 180.0
-12 2 25 12.60 8.31 2.84 0.0
-10 2 25 7.79 7.22 1.33 0.0
-8 2 25 18.82 8.73 4.13 0.0
-6 2 25 9.53 22.92 0.93 180.0
-4 2 25 0.00 9.32 2.93 180.0
-33 3 25 69.38 52.45 2.29 180.0
-31 3 25 4.84 11.22 0.27 0.0
-29 3 25 0.00 15.54 1.18 0.0
-27 3 25 37.63 20.79 3.11 180.0
-25 3 25 0.00 10.59 0.60 180.0
-23 3 25 24.34 16.99 4.46 0.0
-21 3 25 50.61 13.78 6.89 0.0
-19 3 25 58.25 14.31 5.89 180.0
-17 3 25 68.55 14.16 7.22 180.0
-15 3 25 31.26 9.84 3.26 0.0
-13 3 25 13.61 9.26 3.51 0.0
-11 3 25 12.01 8.29 1.55 0.0
-9 3 25 17.96 18.22 0.83 0.0
-7 3 25 13.64 10.86 0.50 0.0
-22 4 25 28.95 15.89 1.67 180.0
-20 4 25 15.77 9.30 0.32 0.0
-18 4 25 0.00 8.42 1.26 0.0
-16 4 25 14.32 8.04 4.79 0.0
-38 0 26 22.60 25.82 5.25 0.0
-36 0 26 33.41 23.52 6.17 0.0
-34 0 26 8.51 18.73 2.05 180.0
-32 0 26 51.40 15.09 6.05 180.0
-30 0 26 44.53 15.54 4.39 180.0
-28 0 26 24.87 8.98 3.56 0.0
-26 0 26 227.47 38.75 14.74 0.0
-24 0 26 258.30 42.85 15.57 0.0
-22 0 26 86.90 45.13 13.15 180.0
-20 0 26 115.20 24.88 9.30 180.0
-18 0 26 36.89 11.45 6.37 180.0
-16 0 26 23.00 8.77 4.44 180.0
-14 0 26 154.32 28.19 12.57 0.0
-12 0 26 0.33 22.39 0.01 0.0
-10 0 26 133.10 30.68 11.48 180.0
-8 0 26 88.07 50.57 12.66 180.0
-6 0 26 20.38 13.03 2.07 0.0
-4 0 26 238.99 77.50 13.69 0.0
-2 0 26 114.04 47.66 7.92 180.0
-37 1 26 1.85 12.61 1.57 180.0
-35 1 26 26.86 9.78 6.30 180.0
-33 1 26 0.00 7.06 0.93 180.0
-31 1 26 15.29 8.81 1.44 0.0
-29 1 26 77.33 17.84 7.33 0.0
-27 1 26 14.62 10.13 2.88 180.0
-25 1 26 30.06 7.83 4.86 180.0
-23 1 26 48.19 9.38 5.51 180.0
-21 1 26 22.42 7.65 4.20 0.0
-19 1 26 0.50 6.83 1.98 0.0
-17 1 26 27.37 8.27 5.90 0.0
-15 1 26 77.37 20.13 9.20 180.0
-13 1 26 25.96 8.75 2.65 0.0
-11 1 26 20.32 12.46 6.56 0.0
-9 1 26 30.77 9.13 4.70 0.0
-7 1 26 5.36 7.93 2.11 0.0
-5 1 26 40.17 20.99 3.51 180.0
-3 1 26 40.37 13.48 5.15 180.0
-36 2 26 18.96 44.86 1.10 180.0
-34 2 26 56.59 12.49 6.13 0.0
-32 2 26 53.39 11.58 6.55 0.0
-30 2 26 39.69 11.46 6.15 180.0
-28 2 26 95.98 16.27 10.21 180.0
-26 2 26 4.14 12.60 1.57 180.0
-24 2 26 32.82 10.09 2.92 180.0
-22 2 26 45.33 17.92 7.94 0.0
-20 2 26 185.64 33.29 13.18 0.0
-18 2 26 19.44 15.01 1.45 180.0
-16 2 26 63.37 12.90 8.26 180.0
-14 2 26 109.36 18.59 10.43 180.0
-12 2 26 25.47 12.25 3.40 0.0
-10 2 26 29.65 13.15 5.56 0.0
-8 2 26 74.81 25.17 8.91 0.0
-6 2 26 16.44 11.22 2.31 0.0
-31 3 26 69.29 17.66 6.05 180.0
-29 3 26 7.31 21.98 2.43 180.0
-27 3 26 79.49 25.56 9.24 0.0
-25 3 26 48.17 23.82 6.78 0.0
-23 3 26 43.16 16.15 4.05 180.0
-21 3 26 52.55 19.80 6.00 180.0
-19 3 26 7.83 9.34 0.41 180.0
-17 3 26 0.00 11.54 1.25 180.0
-15 3 26 2.91 9.30 1.92 0.0
-13 3 26 0.00 11.42 2.20 0.0
-11 3 26 1.38 8.76 1.44 180.0
-9 3 26 38.51 31.00 3.63 180.0
-37 1 27 19.23 15.13 0.10 180.0
-35 1 27 31.25 8.94 4.48 180.0
-33 1 27 7.21 10.64 0.39 180.0
-31 1 27 0.00 12.26 2.81 0.0
-29 1 27 30.65 8.35 4.92 0.0
-27 1 27 40.00 11.53 5.04 0.0
-25 1 27 12.26 9.23 2.04 180.0
-23 1 27 40.77 13.72 5.69 180.0
-21 1 27 0.00 13.53 0.48 180.0
-19 1 27 108.41 20.02 9.86 0.0
-17 1 27 132.58 24.19 12.10 0.0
-15 1 27 17.14 14.25 3.79 180.0
-13 1 27 34.12 15.15 7.10 180.0
-11 1 27 71.27 22.25 10.19 180.0
-9 1 27 52.71 12.83 6.84 180.0
-7 1 27 177.55 46.44 14.74 0.0
-5 1 27 32.21 15.25 2.81 0.0
-34 2 27 2.02 8.27 0.89 180.0
-32 2 27 6.77 12.46 3.27 0.0
-30 2 27 35.62 14.20 5.41 180.0
-28 2 27 111.81 19.99 9.93 180.0
-26 2 27 4.68 8.34 1.25 180.0
-24 2 27 57.32 17.39 7.29 0.0
-22 2 27 47.71 14.85 5.76 0.0
-20 2 27 55.02 15.03 4.02 180.0
-18 2 27 165.63 32.98 11.82 180.0
-16 2 27 0.00 11.81 2.49 180.0
-14 2 27 43.10 11.73 6.73 0.0
-12 2 27 5.80 13.09 2.54 0.0
-10 2 27 24.20 18.10 4.30 0.0
-8 2 27 17.09 10.97 0.96 180.0
-29 3 27 22.42 11.24 1.43 0.0
-27 3 27 29.78 14.05 6.40 0.0
-25 3 27 16.72 13.24 2.83 0.0
-23 3 27 0.00 8.64 0.28 180.0
-21 3 27 10.18 12.70 2.91 180.0
-19 3 27 0.00 11.99 0.38 0.0
-17 3 27 19.42 9.94 3.88 180.0
-15 3 27 17.98 12.39 0.93 0.0
-13 3 27 14.92 10.43 2.80 0.0
-36 0 28 0.57 11.82 0.25 180.0
-34 0 28 76.40 21.31 7.38 180.0
-32 0 28 72.45 21.59 6.02 180.0
-30 0 28 8.67 14.85 3.24 0.0
-28 0 28 137.58 30.86 11.65 0.0
-26 0 28 13.96 12.44 0.57 0.0
-24 0 28 0.00 13.08 2.00 180.0
-22 0 28 312.52 99.02 16.91 180.0
-20 0 28 31.67 15.35 6.87 180.0
-18 0 28 74.25 18.08 8.58 0.0
-16 0 28 20.58 20.48 4.50 0.0
-14 0 28 108.76 32.02 8.46 180.0
-12 0 28 11.65 11.04 1.47 0.0
-10 0 28 75.12 25.96 7.19 180.0
-8 0 28 7.97 28.02 1.24 0.0
-35 1 28 0.00 12.92 0.30 0.0
-33 1 28 17.84 9.52 3.10 0.0
-31 1 28 6.19 5.53 2.08 0.0
-29 1 28 26.82 17.05 2.07 180.0
-27 1 28 17.24 8.32 0.63 0.0
-25 1 28 29.51 9.66 5.02 180.0
-23 1 28 5.28 7.73 1.75 180.0
-21 1 28 76.06 16.38 7.77 0.0
-19 1 28 57.44 12.75 7.81 0.0
-17 1 28 3.75 11.27 0.27 180.0
-15 1 28 1.99 11.08 1.51 180.0
-13 1 28 0.00 8.07 1.56 180.0
-11 1 28 3.38 14.58 0.87 0.0
-9 1 28 18.24 8.76 4.47 180.0
-32 2 28 8.71 16.91 1.86 0.0
-30 2 28 37.57 21.62 3.96 180.0
-28 2 28 46.85 15.03 5.53 180.0
-26 2 28 30.09 11.74 3.06 0.0
-24 2 28 23.65 18.82 5.89 0.0
-22 2 28 9.98 11.17 0.58 180.0
-20 2 28 22.91 11.05 4.50 0.0
-18 2 28 11.34 9.41 2.69 180.0
-16 2 28 40.51 9.40 4.82 180.0
-14 2 28 0.00 10.89 0.83 180.0
-12 2 28 4.81 13.83 2.22 0.0
-25 3 28 0.00 9.69 0.44 180.0
-23 3 28 22.02 10.93 3.12 180.0
-21 3 28 13.90 10.74 2.80 180.0
-19 3 28 18.84 15.43 0.51 180.0
-33 1 29 15.72 16.32 4.08 0.0
-31 1 29 110.51 18.95 10.50 0.0
-29 1 29 17.55 10.76 2.16 180.0
-27 1 29 105.18 20.65 8.32 180.0
-25 1 29 60.77 11.65 5.79 180.0
-23 1 29 15.73 11.33 2.36 0.0
-21 1 29 75.43 15.93 8.48 0.0
-19 1 29 10.54 16.82 3.86 0.0
-17 1 29 15.95 13.13 5.22 180.0
-15 1 29 107.80 19.53 9.42 180.0
-13 1 29 25.20 11.14 5.50 180.0
-11 1 29 12.47 15.79 4.50 0.0
-30 2 29 19.25 17.70 2.89 180.0
-28 2 29 7.26 12.71 0.91 0.0
-26 2 29 18.70 7.62 3.25 0.0
-24 2 29 0.00 10.06 1.64 0.0
-22 2 29 9.94 13.53 2.64 180.0
-20 2 29 0.38 24.80 0.04 0.0
-18 2 29 0.00 12.44 0.47 180.0
-16 2 29 2.48 14.46 1.30 0.0
-32 0 30 0.00 16.87 3.08 180.0
-30 0 30 20.35 16.72 4.29 0.0
-28 0 30 70.58 18.25 7.55 0.0
-26 0 30 10.30 12.28 1.70 180.0
-24 0 30 154.73 67.84 14.52 180.0
-22 0 30 36.26 16.33 6.67 180.0
-20 0 30 0.00 39.13 0.84 180.0
-18 0 30 164.28 51.34 10.59 0.0
-16 0 30 121.60 39.45 9.13 0.0
-14 0 30 0.51 13.50 3.05 180.0
-31 1 30 15.11 21.18 1.85 180.0
-29 1 30 64.74 13.84 6.03 180.0
-27 1 30 0.00 10.07 1.88 0.0
-25 1 30 87.72 20.15 7.89 0.0
-23 1 30 21.14 38.21 1.18 0.0
-21 1 30 9.68 12.16 2.68 180.0
-19 1 30 7.13 9.03 3.28 0.0
-17 1 30 10.80 10.43 2.98 180.0
-15 1 30 0.00 10.90 2.44 180.0
-26 2 30 0.00 17.40 0.89 0.0
-24 2 30 5.51 10.31 4.09 0.0
-22 2 30 13.49 13.25 0.51 0.0
-27 1 31 23.94 12.92 4.85 180.0
-25 1 31 2.49 9.99 0.26 0.0
-23 1 31 16.38 13.82 1.85 0.0
-21 1 31 4.05 20.68 0.37 0.0
 
